# Supplementary material for: Genome-wide identification of Tomato Golden 2-Like transcription factors and abiotic stress related members screening
Source: BMC Plant Biol. 2022 Feb 23;22:82. doi: 10.1186/s12870-022-03460-9 (PMC8864820; doi:10.1186/s12870-022-03460-9)
Supplement: Supplementary file 13 — Additional file 13. [file 12870_2022_3460_MOESM13_ESM.txt]

>SlGlk2
MDIPANSSVMGTKNICILLVLDDFTCHNIVSDMLHNQTYQVLHVGKTMDTLNAVWERKSIFNLVLTNIHRLNTNGVDILQIIKNKLNLPTIFMSPDDTRCENQVQDCSVGAYVVSFSDTNEMNKFWQMVLEKEKGRKTVVNQEENDSRLPQNVTAETSRENTTSADTDVAIKAHDLKGKRKANSEENRDIEKKRRVVWTPKMHQSFLQAIQYLGYEKAVPKKIVEIMNEPGLTREHVASHLQKYRMCIKRAQESSAASIYDQILTNDANAKCFQVQPYLSPLNFSGSRGYAHSIQQPFQNHFQQGTGGMNCPTSGQMGSFQQQNSLLDLQQADHNGLIGQHSTFMPRIAHNSNFRVYGDKRKNMLFSIQSGNENQPTNSSNSDLEFLGFRLSTDGKSVNFGHKSSSCTVIPNNAYSGLCSSISEDYIHKQQSSPKFLETPIENTLIQSSSVQPENLTFNHTSNSISQQQNLLLFDNAENTISCQIPEIPDSFIPQEQLAPQPSSKDLEDYSAILFGDDEVYVPSLENYDSIQQQYSAPELPQITLEANSLGTEIDIKSLLETTEDRSTQLFWEDNEFL*
>SlGlk1
MNIGSGSVLSSTGSWKSGDVVPDQFPVGLRVLVVDDDPTCLKILEKMLKNCHYEVTKCNRAEVALSHLRENKNGFDIVISDVHMPDMDGFKLLEHIGLEMDLPVIMMSADDSKDVVMKGVTHGAYDYLIKPVRIEALKNIWQHVVRKKKHEWRDNNFDQSGSVEEGDRQQKQSEDVDYSSSANEGNWKNSKKRKEEDDEGEERDDTSSLKKPRVVWSVELHQQFVQAVHQLGIDKAVPKKILELMNVPGLTRENVASHLQKYRLYLRRLSGVSQHQNGLNNSFMGRPDATFGTISSLNGLDLQAIAAAGQIPAQSLATLQAAALGRSASKSAISMPLVDQRNLFSFENSQVRFPEGQQQLNNSNKQIDLLHGIPTTMEPKQLANLHHPSQSFMGMNMQVNNSMAQHNNSVIMRMSQSQPRAQMLSGANNGSQISRLPFSRQQSLSSEGIPGVVLAQSRTVDNARASVYNPVSQASSMVDFSVNQSKDLQNYNFSLGSNSAGMSTLTNRGMLQEEVNSDIKGSRGFPSNYDIFNDLHQQPKPQNWGLQNVGSSFDSSHHPSIQGSQGVPSQLLMQQGISSTHNNGQNRNGPIGKPMYTNGEESGHTNLMGGPQLNSVSRNTLAVKAERFLDADYQSTNFPEQFGQDDLMSAFLKQQGSVGPVETEFGFDGYTLDNLPV*
>SlGlk3
MGSIPAELSLDCRPSFIPKSITDFLRQLSLIRNVPDKLSQIDDYITRLEDEMRKIDAFKRELPLSVLLVKDAIVALREESMQYRKSRTEPVLEEFIPLKKSSREDTKAEITKDKDSREKMSWMSSVQLWNSESHCENTDEAINKQQSKSELKDTQRSPEEGNSSVTEDPFQSCKTMNAAKAFSVPFKGYSGFSVTAVRKDNKDELPGLSLHTPGITKLREDTVTSGLNSKHSGSRGGLSSVAGCQSNMRTGSLAQQQSSRKQRRCWSPELHRRFVDALQQLGGSQVATPKQIRELMQVDGLTNDEVKSHLQKYRLHTRRIPNSQTQPANQSGVALGNLWMSQGQYGESSKQSSSQSGSPQGPLHLAGSCGGTSTTVGDSMDEEDDVKSENHSWKNHVHTSGKVDV*
>SlGlk7
MMKGLEFSKNSPSLSMELGYSSNYKSSKFAIRAYIKSIMPRLRWTHDIHRRFVYAVERVGGVDRATPKMVLQIMDVKGLTISHIKSHLQMYKNMKHQEMQGEAANGRKRNRIDGSDSMNIPQRNLVRRHNHIKGKTAMFDGSDSINFPQRNLVDRYNHIKSKAAMFDGSDQMNFPQGNLVHCYNHNNGKAPIFKGSDQMNFTQRNLVHRYNYNNGKSVFDDHLNPTVTTNYLDKIASSSTAFPPPWKSMPEKKMGLERRYYLFRDFFDGTITIRDGDNDDKIVRAYGISNLPNKSATSMVEEEDSHSTISLDLSLSSYISLDLTLG*
>SlGlk11
MGSNSKEMNIDLNFVYVPKLISDVLTEVSAMDDISKKLKKLNQFLVPLEEELTKIEAFKRELPLCMLLLKHAIERLKAEALLYKEKDKSPVMMEEFIPLKKGNSDEIGRVKKSNDLSDKKNWMSSAQLWSTPVQYESFNLQNLKRSGVEDKAKEKQYQLGACKLTSERGAFLPFQRQALKVDKKCLAVKDLSLSMAVTVGEGENRENPIDVSVKRENGPSNSNGCDGFSHDKSLQRKQRRCWSPELHRRFVDALHQLGGPQVATPKQIRDIMQVDGLTNDEVKSHLQKYRLHVRRVPASGCSWSTVDENGESSKNNGTQSGSPEGPLHFTGSGSAKGVSVNEEEDNKSESYNWNGQLHKSIEGSTIRSSSH*
>SlGlk5
MENASSSSINLNEDNKGKLEEEEEVIEVEDSNEKEIEGNYNTSSDVEKKNVRQYVRSKLPRLRWTPDLHRSFVHAIERLGGQERATPKLVLQMMNVRGLSIAHVKSHLQMYRSKKLDESGQVLGHGNNRSIMQGRSYFFRSHLGGQRYNPIQDFKMKNGAIVLARNFNYDNHALKSHSFSRPSYQAKNIFSRYLSWSSDNQGGLVNSKFQKGEDLLRVKSWQTPRQVVIEQNGVMPIRSTQFLEQKKFIPNQWEEKTAKNSHFLLQQNLGQPFSKWNCRNNALDQNLVTPCRIEMKEDKNGFEEKEWLPDLQLRLSRSSDDKNEKRMDQSDINTMLSL*
>SlGlk9
MMKGLEFSENSPSLSMELEYRSNDKSSEFAIRTYVKSTMPRLRWTHDLHCRFVYVVERLGGVDRATPKRVLQIMDVKGLTISHIKSHLQMYKNMKHQEMQAEAANGKKRNRIDGSDSMNIPQRNLVRRHNHIKGKAAMFDGSDRMNFPQRNLVHRYNHIKSKAAMFDGSDQMNFSQGNLVHCYNHNNGKAPIFNGSDEMNFPQGNLVHRYNHNNGKSVFDGYLNPTVTTNYLDKIPSSSTAFPPPWFVSFFFSFFFLLKMGTILSVNTFYIINVVIT*
>SlGlk6
MKKGLEFSENSPSLSMELGYRSNDKSSEFSIRAYVKSTMPRLRWTHDLHRRFVYAVDHLGGIDRLEFSEDSPSLSMELGNNSSDKTSKFAIRAYVKPRIPRLRWIDDLHRRFVYAVDHLGGVNRATPKMVLQIMDVKGLTVSHIKSHLQMYRSLKHQEMQALAANGRKRNRIDCSDSMNIPRGNLVHRYNHINGKAAVIDGSDQMNFPQGNLVNGYNHIKGKAAMFDGSDQMNFPQGNLVHCYNHNNGKSVFDGHLNPTVTTNYLDKIASSSTVFPPPWIPMPEKKMGLEGRCYIFRDFFDGTITIRNGEDDNKIVRAYGISNLPNESATSMIEEENSHSTMSLELSLSSDISLDLTLG*
>SlGlk4
MDCEIICNVDVPLAYVGLRILLIDPDPTSLSNIAAIVEEHSFKVTAIEQATVALSILRKHINQFDLIMVDANMLEMDYLEFVKSIQLIKEKTIIWICFIYENSLISSLKLKDIWKHVRWHDKKANEESQHYNAKQVNLMDNISCPTKMQDLKGKSKENCSTTYLDQEIDSLMEKDAAKRSKRMRSTNEETQVKHSVSSEKEEEHSFLPKISTERPEKERRNMKWTAELEKKLDEVVHELGDKAGPKNVLERMCVQDLTKECLTYRLKKYRSQKQQVSNVQPVTSTIFNEEHPSKVFNSSNSSTDVNELFQGAYRPQPLEVPLVTLPSSNHSSLIECDEWINEFLELDDFEPKLR*
>SlGlk8
MELGNNNSDKSSEFFIRAYVKPKMPRLRWTDDLHRRFVHAVDHLGGVDRATPKMVLQIMNVKGVTISHIKSHLQMYRSLKHQEMQAEAANGRKRNRIDASDSMNNLWANLVHRYNHINGKAAVIDGSDQMNFPQGNLVNGYNHIKGKAAMFDGSNQMNFPQGNLIHCYNHNNRKAPIFNGSNQMNISQGNLVHCYNHNNGKAPIINGSNQMNFPQGNLVQRYNHNNGKSVFDGHLNPTVTTNYLEKIASSSTVFPPPWFVSFFFSSFFLX
>SlGlk10
MMNELHPFSDNSPSNLSMKQPIMLENTNNNKSGVRPYVRSKMPRLRWTHDLHRCFVHAVERLGGEDRATPKMVLQLMDVKGLTISHVKSHLQMYRSMKHEQLMQAVAEAANGSKSNKMDGPDQVHYPHGNFLHHYYNGHPNSTITSTYSDHIASTPAFIPPAPWRPMPKKMMGLEGRLDPACNMFRDFFNGCTTVQDGSVGDQYGSSLSNKHFSIIDTEEEAEDSGSITMFAQPSAGLEDVNNNNISLDLTLG*
>SlGlk13
MASPYHGMNGEISVMLIDNDKEFVNEMTSCLQAHGYRVITVDTTSSAMSMLSKGKQKIDVIILNVRLSNSSFVDLLAQAEALNIISLAVCDEFNEFVAKKTLDDGAYLYLKKPFNKEILIYLWQFVLAERKRKEKASEGSRKHKDQMKVNMIKNKESEENIGKYTLKRKKGTKGMQNNAIDKVVTRKDYKEWTKDLHAAFMQAVSQLGEGRCYPKEILQAMNLPDLTRMQVASHLQKCRRNNWRSPEERKNIRRRSTKRRTVTFEEPKSNFRKFGVMPSPQANVPNQQWNPFPTHNTNNIFTQRESSIQRQQLYRPQFQVQPHYLSIDNSFLFSQTNNGENHSGKNYNSNLNVAQGATPIMPATYIQNAIINNYNLNVNNVTTYSSRGMMPNAYVGNVTINGMGATNANASSQQYVGEPIMNGPRNIDVAPYENYVEGSNSNKKENRDVYLNFNNMDSLFQNLGPSSANLPSELDTEFDQVYSDDQDLGPPNANLPNAQGNELDQVYSNIQNLETPSANLPNEQGSQFGQVYSDEQNRGSLSANLPNEQDNEFDQVYSDD*
>SlGlk12
MTSDSIDLNEEVGDQEGIEVVISDESHEKIIDENNNNNSTSCGDYENNKRVRQYVRSKLPRLRWTPELHLSFVSAIDRLGGQERATPKLVLQMMNVRGLSIAHVKSHLQMYRSKKLGEFGQVLGHAYRTNNQGRSYLYGKLSQRLFNPLQDFKMKNGAIVLARNFNDDDNHFQNSFAKTPYETKEKFPRYLENHEICPVRQRHFHEEKRWPPCEFNQNKLNSQSLFHQNGPKWNCTYNSLGPKFKTPFRFEMKQDKMFIKEKDYLLPDLQLGLSTTNQDNNNSKEKNSSDINTMLSLSLPSYSSSAT*
>SlGlk19
MTKDTLLSTVPDLSLQISLPSCILRSDQFKEAVRFDFRTDSGSSASGGSDLSHENTVFLHPEIKKAFNLPLIPTFEPTLSLGFAQVPLGTHFQYHHEHYQPQIYGREFKRSSRLISGVKRSVRAPRMRWTSTLHAHFVHAVQLLGGHERATPKSVLELMNVKDLTLAHVKSHLQMYRTVKSTDKSTAKGQGEINIFLNQNNGINNGEYEKSCEEIDALSQPSTISQNMAHMRDPSSFMPDQTNVWSHSNRERTFANYPHIYTNMDGIETANNSSSNDTMLDLEFTLGRPSWKMGQAGSSSNDLTLLKC*
>SlGlk17
MNMQPALYIPRSSEAQHSSMGVSGAMPMSLPSLPKLEEKFPKLLDALHVISEKELTTNLNSPRAISSMSKSGTVGHLLSSTFGLHKDFHFSPTSSQETWTLYFPFISSGASMSASQASHSNVDSISLDDYPSGNKQNSWGKDSSHEFLAFPTNVPVQNGQVESLVGVMASDDHAKRSDWQEWADQLINDDDILGLGSSWSYIVIDVNFPDPEPKKSCPIGSPSSATSKPRMRWTPELHKVFVEAVNKLGGNEKATPKGVLKLMNVDSLTIYHVKSHLQKYRTARYKPEPSEGISEKKPTIITEMPSLDLRTTTGITEALKMQMEVQNSFMNNLRYVIDLRQNKYSCTYSCFSCT*
>SlGlk18
MASPNYGTIKEVHVLLVDNDKEFVTEMINLLKSYDYKVTTVNTSSAALSMLIREKQKFDVIIINDHSSNMLSLDLLAKAVAMDIISVVICDKYNEFVAKKVLNEGAYLYFENSFEKDIVKYLSKFVSRKKTQRQQVEEGSEINIYQNNNIIGDNGESEERQNVSNTTNQRNNIDEAGNDVGSNGKYKLTKKRERENTNEADQREHQSSDFIRRKACLVWNDDLQAKFIKVVHQIGIERCRPKKIWEQMNVLDITRTQVASHLQNYRLHWKNSEKKKSTRRSSDQRFSNSSQQISSFQKSGTIPSLQTNETNLQVHSNRTQIVPEFPFPNLKTKNTSFGGESSIQQLYRPQLHAQPYYSTICNPFNDSSQWTKTYFAGELQQQHGPLLDVLGSQGLQISNIENTSSKPTMAFNGEYHNIQSYYNMNHNVSHGASYLGSKKMSNENVGNAITNDKNLNINVDNVTTILGSRLIPDIHVGDTSTNEFSAIETNPSNIVVAKNDQTEIHEESDSDENHDCDAYFDFANIDYLSQNLESPSTDPPSE*
>SlGlk14
MVSMSGEVATCKSEATVVTDHFPVGLRVLVVDDDVVCLRIIEQMLRRCKYSVTTCTQAMVALNLLREKRGTFDIVLSDVHMPDMDGFKLLELVGLEMDLPVIMMSGDGRTNLVMRGVQHGACDYLIKPIRDEELKNIWQHVVRKRYNSSKEPECSGSLDDNDRYRRRSDDAECASSVIEGADGVLKPQKKKREAKEDDTEMENDDPSTTKKPRVVWSVELHQQFVSAVNQLGIDKAVPKRILELMNVPGLTRENVASHLQKFRLYLKRLSGVVQQQGGLPSTFCGPIEQNSELGSLGRFDIQALAASGQIPPETLTALHAELLGRSTSNLVLPAVEQQNLVQVSLQQAKCIPVDQVMAYGQPLLKCPASISNSKHLSQAILSAEDVHSGFGSQRAKNICMVPSSNPIAPNSNMLTAMMQQQQWQKQQQIELQHRQSGPPEVNRSINVQPSCLVLPSQLPGHFQVGDSPASISRAGSLSKSSVIDYGVLSPQSNNSSGVVQVLDRELKPECGLNRLPSGGSLSRSCSINADNSVDLQLHNSSSAFGSSKQLPGLIPSHLGSPVPYCINSSLVLDQGRMKGASIPSRFAVDESDSPMCNFNTAKIYLEETKVKQEPNMNVMENAKVGPAIFQKFQPGDLMSVFRLSFARVKVSSSP*
>SlGlk15
MGNCGRNGGVRQYIRSKVPRLRWTPDLHHCFVHAIEKLGGQDKATPKLVLQMMDVRGLTISNVKSHLQMYRSMKSDVNKQGERMTIQPSKEVCLGDLDCHYQQQEQEDEGCVEQQKLLVYQYPLSFSSNPNMKRTDSTPYFNSVQPTKRARIERCSIREAVSNEYNSRNDYNTEKNETTQPLCNSTTHIFNPLTTSNELQESLFFKVLKTQDSNRDSLKRFKFEDSMKIDNVREDDDERGLSLSLSLHRPTTQRSNASSIISEISETISSYSGGLNLNIWQSSSEKQNVNLNLSIAL*
>SlGlk16
MFPRLIQSQEDEFIHGCDVNVGIHHHNRVNGDPCLVLTSDPKPRLRWTADLHERFIDAVTQLGGPSKATPKAIMRTMGVKGLTLFHLKSHLQKYRLGKQSQKDLDEASKDGLTATYSLESPCSGGTPQQLPASDLNEGFEVKEALRAQMEVQSKLHLQVEAEKHLQIRQDAEQRYITMLEKACKMLADQFIGDVVTENHQETYQGLNTKTQLSPLCNPHGLCPSESADFVGVHGPEDVSPRIHPQRTDCSTESCLTSHESPAGLPVEGSSPGGKKRGLSGDSTQASYVWGEADMRSSGVHVLPVNCFGISGSNVQNVSN*
>SlGlk20
MALHQNAQQNKDMNLVLSSDAKPRLKWTPDLHQRFVDAVSQLGGPDKATPKSLMRVMNIHGLTLYHLKSHLQKYRLGKSSVTDQSFDENKQEVKLDLCEIVPNDDDTKGNEISRGLKQRTYFDTELPQSDHKLSLGVCDGSQNHMNESFQIARALQMQMDVQRKLHHQIEVQRHLQLRIEAQGKYLQSVLKKAQETLAGYGTSSGVELAKAELSQLVSMVNMGCCPSSSLTEIDCSISKDIENKTSKEGILCSIESSLTSSESSARKEGQNNSMNNKNTTCIGLPLNQESKGKKRGRHNICGDEQSSAKRYLETIDLNRKCPNEYDENVTKVIDLNEYS*
>SlGlk25
MNTRRALGIQRSSETQHSNMGVCGAMSTSLSILPSFEEKHLKVTDSLHVLTEKEQTTNLISSRAIPSASKSGTVGHLLSSTSGPHKHFHFSSTPSRESRKHNYPFISSEASAATCQSSLSNIHSTSLDNYPMENSNNSWGEDAYHDCINFSTNVPVQNDQVESLAVVMTSDDQVKRSDWQDWADQLINDDDVLDSSWSNILVDINPPDTKFLRASEVHAGQSDTLPPPLPAAAASSGQNYPVGSPSSTAAQTKPRMRWTPELHEVFVEAISKLGGSEKATPKGVLKLMNVEGLTIYHVKSHLQKYRTARYKPESSEGTPEKKTTSVTEMPSLDLITTMGITEALRMQMEVQKQLHEQLEIQRKLQLRIEEQGKYLEMMFEKTKDIGKDLKVSSSSRTDEHPSPSNKMKHTSPND*
>SlGlk23
MNSYHGVSLLDPIKGIPIYHHHQDPKRSSSFGSIYHNNLDHISYSNNSYVTNVASSSPYNRIPIVANRFQNQQHIYYNGVGLLGSPSSHESNNFLMRSRFLPKFPTKRSMRAPRMRWTTSLHARFVHAVELLGGHERATPKSVLELMDVKDLTLAHVKSHLQMYRTVKTTDKPAASSDGSGEEDLLAIDKILDQRGPLDGCDEPSTTLWSNSSSSRERLSQANFNESNGLIRSSSFPSQQRFSHHIEECEYSRAMSYVGCSLDQKNPSLEFTLGRSDWVEKNHD*
>SlGlk22
MENSKTSVGFSSPRTDTFPAGLRVLVVDDDPTWLKILEKMLKKCSYQVTTCGLAREALYVLRERKDGFDIVISDVNMPDMDGFKLLEHVGLEMDLPVIMMSVDGETSRVMKGVQHGACDYLLKPIRMKELRNIWQHVLRKKMQEARDIGNHELDQYDEVWILNGAEILSGKKRKDFENKHDEREMSDSRCVDSSSMKKARVVWTVDLHQKFVKAVNQIGFDKVGPKKILDLMGIPWLTRENVARHLQKYRLYLTRLQKEDEAKASFIGTKHPDVSSKEICSSLSLQNSLDACTDVTNEKYGCVTGDKTIVQNGKSNICESKVKGVVSVPAAEPRSVVEDNFDPQTTGSKIGLNDSFGLVNTNVKSAKVPIPYCSTGEAPQPQYKQQDFKPHFRSANGLCHQLLPVVSHQIPVDRTQETCFVNHTPSHEERDRHPDTKNRPSFFKTKNEVVGKFSPVESNVNLYQTVSHQQTNFHTLEQMPSTTWRATSHNVVNGPQSSPGNLTLRSGSIVASVGEEIHGASIQGECFLANNDLPNIEQFDYNDPQPISGVPTYLYDTLRFDYEYPIDSLEGNVIDQGLFII*
>SlGlk21
MMSNNNFSDKMERCQQYIDALEQERTKIQVFSRELPLCLELVTQAIETYKQQLSGTTTEYNLNAQSTECSDDEHTSSDVPILEEFIPLKSTFSHEDEDEDENDEENQSHKSKSFNNNNNNSTSSKDAKNKKSDWLRSVQLWNQTSDPTPKEELTPKKVSVVEVKKNGSGGAFHPFKKEKNTVAAVETTPALAGVVLAATGSSTAENSGGSKKEDKDGQRKQRRCWSPELHRRFLHALQQLGGSHVATPKQIRELMKVDGLTNDEVKSHLQKYRLHTRRPSPSSIHNNNNQQPPQFVVVGGIWVPPPEYASMAAGAPAASGEASGVANSNGIYAPIATHPKGPLHDHVSGGTLRQHNNKSSRSERSSERDRSHSHSDCGGVHSNSPATSSSTHTTTASPAY*
>SlGlk24
MNLGVGSVVKTMSGASCSVSWKSGGSDKVSDQFPAGLRVLVVDDDPTCLRILEKMLRNCHYEVTKSNRVELALSMLRENRNGFDIVISDVHMPDMDGFKLLEHVGLEMDLPVIMMSADDSKDVVMKGVTHGACDYLIKPVRIEALKNIWQHVIRKKKHEWKDRDFDQSTSVEDGDQQQKPPEDVDYSSSANEGNWKSSKRRKEEEDETEERDDSSTLKKPRVVWSVELHQQFVQAVNQLGIDKAVPKKILELMNVPGLTRENVASHLQKYRLYLRRLSGVSQHQNGLNNSFMGHPEATYGTMTSFNGLELQALAATGQLPAQSLATLQAAALGRSATKSAISMPLVDQRNLFSFENPKLRFSEGQQPLNNSNKQINLLHGIPTTMEPKQLADLHQSSQSFVAMNMQGNARMQQNNALLMHMSQQQQQSSRAQMLNETNNGHVSRPPLSMSQPAAVLSRNSIVDNVRGPIYNPVSQTSSIVDFSLNQTTELQNNSFPLVSSNSGMSTLTSKRLLQEEVNSDIKGSRGFPPGYDIFEELHQQKTQDWGLPNIGSNFGASDHSSIPGTLDVSPSMLVQQGISSMKKNGPNGIAPMGGPQLNLFSGGNLLPVKAEQLPDTTYQNTFFPEQFGQDDLMSALLKQQESVGQVETEFGFDGYSPLDNLPV*
>SlGlk29
MVCTENELLEWKDFPKGLKVLLLDTDSNFASQMRSRLQQMDYIVYTFCNENEALSAISSKSEVFHVAIVEVSAGNSDGGFKFLESAKDLPTIMVSDIHSINIMMKCIALGAVEFLQKPLSDDKLRNIWQHVVHKAFHSGGKSVSESLKPVKESLLSILELQPVKHEADNENTNEAEPLISVVENQKASSSCCDKYPAPSTPQQKQGVRSVDDVDYQDHTILSNEQDSGMHEGDTKSVETTSCDSVAETTVLADSSERLGEAITKEEHYSAADQHMEDPIATCSPSNDNGSTCSADPNKASGLHSSSGTKANKKKMKVDWTPELHKKFVKAVEKIGIDQAIPSRILELMKVEGLTRHNIASHLQKFRMQRKQILPKEDERRWPRPQPRDPVQRTYYPHKPVMAFPTHHSNHATTAGQFYPAWIPPGGYPNGAHMWNSPYYHGWQPPETWHWNPQPGLYADVWGCPVTPPSLGSCTPYPQNASGFHRAEGMLNGYSIIQKSVDLHPAEEVIDKVVKEAINKPWLPLPLGLKPPSTESVLDALSKQGIPAVPPRHHRSHRPH*
>SlGlk27
MEARPALSVQRTGAHQLSNFGASGAHSSLPVLQTSLEEKYPKLPGSALSSFPSNSGAVGHLFSSPSEFSTNLDFSSVLPYDEHLAPATFISQPTINEASIPLANSGVLQGAASSQYVNVNSESWCTELLPDYLDYSVNAPVQNTQLDCRNSDDCQIPPEDPSKQSDWPEWADLVMSDDDALTSSWMVDTSIADAEPKMQYQEQNQLSNFPVHQVQPFQQIPTASVETSAVVPASVETSAVVPASVETSAVVPASSTGSGSSSKQRMRWTPELHEAFVEAVNKLGGSERATPKGVLKLMKVEGLTIYHVKSHLQKYRTARYKPEASEGSSEKKESSIGDLSALDLKTGIEITEALRLQMEVQKQLHEQLEIQRNLQLRIEEQGRCLQMMFEKQCKSMPGIDLAKGSSSMAEDASAQLNDAVQSSSNKNDPGASLVGHHEAGSHTTQQLVREKQKEHEREDITSSSNSPPTKRAKVDE*
>SlGlk30
MGSNLYENDGVVMTRDPKPRLRWTAELHQQFVDAVTKLGGPDKATPKLVLRLMGLKGLTLYHLKSHLQKYRLGQLAKKQNAAEANKENSGDSSGQFGLHSSGPSTSSLSMNFMQGEVPTTEAVMSQIQVQKILQEQLQVQQKLQMRIEAQGSNNLSSPCFRFTSVKFNGLWREPGLQHRATNV*
>SlGlk28
MKGGSSSTEEDSKSNPKQQIEFEEEEDVETEVNSKAQGTTRSSSSNSTVEENGKKPNSASVRQYVRSKTPRLRWTPELHLRFVHAVERLGGQDRATPKLVLQFMNIKGLSIAHVKSHLQMYRSKKTDDPNQISTDGRFLLENGDHHIFNLTQLSRLHGFKQTSSSSLRYDTALWNRQANSLYNPYNMNIGGGSSISTRHGFASHSSHEQLFPWNKSIEIEKNQNRHNQRFWPPITQIGTSSEIIRARNDDTNPC*
>SlGlk32
MGEEVSLTDYESSGGNDDRLLWEIGLPDVDDLTPLNMQLIPSELAAAFRISPELSKTMTDVNRASQNTFSSLQRWHSQDMASMNNSNFKTFSYERSREETVTERDETDLIREGSDSRKLRRVESGGTEEADSSLCNENFADDSSAKTLKRPRLVWTPQLHKRFIEVVAHLGIKGAVPKTIMQLMNVEGLTRENVASHLQKYRLYTKRMQPNEGPSSSDHLLTSTPATEIMRESSESGHLRNTNGHMAMPTLMPYQQQMVAMPMMGMPNGGHVGMPVGYGGGPPLGFHHHYNVVQQRDWSGNNFGYYHPVASNDKYVDLDDVI*
>SlGlk26
MGEEVKITDGDGYAGDDNRVGEWEDGLPSFDDLTPLSQVLIPPELASAFRITPEPAKTMTDVNRASESTFSSLRAGQLHMLSEKYNFNEGRNGDRNHENDEMDLTRDGSESRKTRRLDPEMVTEEADSALRNENCGDDNSAKTLKRPRLVWTPQLHKRFVDVVAHLGIKNAVPKTIMQLMNVEGLTRENVASHLQKYRLYLKRMQGLSNEGPSSSDHLFASTPVPQSLQQSGGNGHSGNGHSSNGHMPMPMPMPITWTWARVSSSV*
>SlGlk31
MRPIRGIPLYNQNPLPLPLPLSHHHNNYPIFAHQTFENTAPTTTPTLPIHSSGYCISSFSNNSNKTIPNSSPTTIPFHHSNHQGGLMRSRFLSRFPKRTMRAPRMRWTSSLHARFVHAVELLGGHERATPKSVLELMDVKDLTLAHVKSHLQMYRTVKTTDRAAVPASSGQSEVFDNGSSGETSEDLMPDMENSKKPDLSDQQGKNSMHLQEIDYHGLWSNSSSRESWQLHGKHGDYPGNIPSLEKTVKNQHIDLEAKCLSYDRLSGEVSSSSITETSPKKPNLEFTLGRP*
>SlGlk33
MTVEEIRGNMSGGERGNNYDNFPIGMRVLAVDDDPICLKLLDGLLRKCQYQVTTTSQARMALKMLRENRDRFDLVISDVHMPDMDGFKLLELVGLEMDLPVIMLSANSDTKLVRKGIDHGACDYLVKPVRIEELRNIWQHVIRKKKVEPKSQSKSNDQDKSYQVSGESGRGQSPTGNVYPNGKCNKKRKDEEDENDENGNDNEDPTTQKRARVVWSIELHRKFVAAVGQLGIEKAVPKRILDLMNVDGLTRENVASHLQKYRLYLKRINSVQTQQANMVAALGGRDYVRMGSLDGLGDFRTLGGSGRYTHAALSSYSSGGMLGRLNSAAGLSVRNLAASQLLQPSHGQNLSNSVNAFTKLNPSIPPASQNASLFQGIPASLELDQLQQSKSSAHIPLDESRLLTTDVLGCSNNSLPNNPMLLPGNPQQPLTGGGFGNQHSQNITPFSSDSFNTGVNGSSNFLEHGRCNDWQNSVQLSKFQSNSFPLTESFINSHLPQISAREAAAHLQNSPLDFTSTTSVSPPFEDSRGEIQFRQSMASAVQSMNQTPSQAWADNKQQYSHNSNNTFGNNLSSQVPNDGSMASLSHSMNQNNENFGRRMDMSLIGRSSGGSSTLVQHTEHEKLTPDSRTRSNEEYLLEPTKQQVGFSPQGYDSLDDLMTAMKRRG*
>SlGlk36
MTFLYIKYKYLKKTNHFGYITLYSTIKKYSNHFPSLEFTKLIIILSSLSLFLCSNLGHARLNLQGKIQKFKNSIYVFIIMLVVSPFSNTTARDERGNEMESFAIGGGGGGGDDFPDFMGENLLDSIDFDDLFVGINDGDVLPDLEMDTEILAEFSVSSGDESDVNNYSSSNNNNTFITTAIKNVERKEEIEKTGSVSASDVGSGLTTSLNQGEEIVSTQKSEESTQQRNQNIVTPKESDKGKKSSKNHNLPGKRKVKVDWTPELHRRFVQAVEQLGVDKAVPSRILEIMGIDCLTRHNIASHLQKYRSHRKHLLAREVEAASWSHRRQLYGGAPMVGGGGGKREMNPWPAPTIGFPPPPPLPPPVAPPMPHHFRPLQVWGHPSVDQSYMHMWPKHLAPSPSPQHPSPAWAPPPHHLHPPPPLDPSFWHPHHQRVQNSLTPGTPYFPAPTRYPVPGIPPVSSHGMYKVDQSNIGVRSTATLPAQPLPEPPCDFHPSKESIDAAIGDVLSKPWLPLPLGLKPPAVDSVLGELQRQGVPKIPPTCA*
>SlGlk35
MEEQNNQFFEIIRCLLVDVDDSCLLITATFLKKSKFEVVTVKSAKDALGVLRSSGLSFELVVTEVHMPEINGFQLQQEIAKKFNIPVAFYSVDEKESTIIKGLESGVILFMGKPISQNDIIFLWKYAAMRKKIYKGKQVINQQNQDDANERIPHEVIHIESSSPDSERDKSARKSEENKSEHSSSPPSKKTRIVWTDPLHNKFVDVVSKLGMKEAHPRKILDRMDTPELTRIHVASHLQKYRMDLKKDSRVQQLMPENSNVVDHVIETDHQDFHSCQREKELARILCRHINKMSHNIGLGEASIELSTLQQSYEITGNGGTGTTTDDFVMLDNVYSTELTSIISGSQLNVQSSNMVRFFKFFRLFSY*
>SlGlk34
MIENSMINFYHDLINEVSVLLIDDDKEFVNEMIYLLESHEYKVRTVDTASQGMSMLSKGKENIDLMIINMNSPDLLSFQLLNQAITSDIVSICICDEYDTRSAKKAFENGAYFYLQKPLLHEYVKSMWQLVLQKNIQKVKVIDLDKQENDIHETTNGVVCNEKYKLKRKRGKKLIEEKKSESSATKVVIQQKTRIVWTDDLHSKFQEAVNKLNDGRCFPSDILEAMNVPGLTLYQIASHLQKYRNNTWKAPRKRKSTCHSSSQLGTSSGSSNLRIFETISHLKRNVTNLQQQETQRAPKTPFLPNNNIFSRGESSSLQKVYHPQLQVDPQYFNPFDTPLLSSSENNNVVGLQQHEKPLSESWGLQGSNIGTAEYTPGLKFNEINHAQNNYALDVEKYSTMFDTNITNPTINELVAANIDFQQYIGELQGSNIESADYTPGLKFNNGIPHAQNDYALDVASYATLPNTNIANPTIDGLSVANIGFEQHIDEQNMVQPLNNVVTTSHMSGTQESEPSEMMNCDEFFDFDNMDFFFQNDEPPSFDLSNELDSAFDQAYSDDMATSSAQFPDITSFLDDSST*
>SlGlk38
MTITHLLVSSIWEDVARDCTNILFSSFFAEYSTLSPTCHFSIRSSRAHISQNSRHRLPLVFSDLWKSFEDFEEFGSGGFMDRMYNGGGDMGYGYENGVVMTRDPKPRLRWTADLHDRFVDAVTKLGGPDKATPKSVLRLMGLKGLTLYHLKSHLQKYRLGQQTKKQNAAEQNRENIGESFRQFSLHSSGPSITSSSMDGMQGEAPISEALRRQIDVQKRLHEQLEVQQKLQMRIEAQGKYLQAILDKAQKSLSTDMNSASAVDETRAQLTDFNIALSNLMDYVHGHNEDETSAGKRIQDDTNKDLQRSTYLTEGEQKKIMNIKLEESSVSFDLNSRSSYDFIGMNSAALEAKQFSNGRLEI*
>SlGlk40
MICIENELLGWKDFPKGLKVLLLDEDSNSAAEMKSRLEKMDYIVYSFCNESEALTAISSKSEGFHVAIVEVSAGNSDGVLRFLESAKDLPTIMTSNIHSLSTMMKCIALGAVEFLQKPLSDDKLKNIWQHVVHKAFNTRKDVSKSLEPVKDSVLSMLQLQLEMGEADDKSSNGTEPPTAVAESNTEQSSGCDKYPAPSTPQLKQGVRSVDDGDCHDHTIFSTDQDSGEHDADTKSVETTYNNSLAENNVQTSPTVQQGDIILKEDNVSSPDLKTETDIATTSRSNDCPDNSIMHSAEPSKASGPHSSNGTKSNRKKIKVDWTPELHKKFVQAVEQLGIDQAIPSRILDLMKVEGLTRHNVASHLQKYRMHRKQILPKEVERRWPNPQPIDSVQRSYYPHKPIMTFPQYHSNHVAPGGQFYPAWVTPASYPNGLQVWGSPYYPGWKPAETWHWTPRPELHADTWGSPIMSPSLGSYPPYPQNAGVYRPHGTHNRYSMLEKSFDLHPADEVIDKVVKEAITKPWLPLPLGLKAPSTESVLDELSRQGISTIPSQINDSRCRR*
>SlGlk37
MELFPPQPDLSLQISPPNTTTNQEENNIDLSFWERALESRKPHNININNTCCFDLSLSSNIPRPSSILNHQDPKYPSSQYFQNNTNFINNPFIPHHHHNLGLFSPISGVPLYNNHQNSSTNNTLPIQSSPTSFNNYNNINPISSSNSHFHQSHNHQNGLMRSRFFSRFPTKRSMRAPRMRWTSTLHARFVHAVELLGGHERATPKSVLELMDVKDLTLAHVKSHLQMYRTVKTTDKSAVGAASSGQSEVFDNVSSGDNSDDLLLEIKNSNKSELSVQQGRQNMYNQEKDYGGLWSNSSRESWHMHGKLGDYPGNLPSLEKNMEAKCTSYEGISTEVSSSSITQASPKKPNLEFTLGIPNIS*
>SlGlk39
MELFPAQPDLSLKISPPNIKPSSSTWKRKITSEDDIHMDLGFCKRAHVVESTNPINTSSSSCFDLSLSNNPTKPNPNSSHHLHNLQNYNISQQNQTIIRGIPVYHQKPFNTTTTTTFPITCSPCSIINNNNIKNTISSCASTRPNFQQGGFFRSRFLSRYSTKRSTRAPRMRWTSTLHAHFVHAVELLGGHERATPKSVLELMDVKDLTLAHVKSHLQMYRTVKTTDRSASSGQSEVFDNLSSGDTSEELMVDEYFDPKSKLI*
>SlGlk43
MSMLKKKQKIDVMILNVHPSNIYSFDLLAQAVVLDVITLVVYDELNELVAKKALDKGAYLSLKKPFDEEILQYLWQIVLKRNMQREKAREGSEKNRDQITIDDIYNNDNINEGESQSNAINTVVRRKYRTKWTDQLHDKFMKVVRQLGDGNCYPKKIFELMQVPGLTRIQIASHLQKCRRNNWRFKKEQRYVCAPSGHESKFGAMPRLQTNVLNPQRNSDEIQKGLGHSYSTPNANNVFARGDNSIQQQFYRPQLQVQPYSFDIDNPFNDSFLLAQNNVGMSSSQELEGSITGNTNYKPAWAFNNGDHDHAQYAYNNLNLNAVYGTTYSNNKTVSGANTGNVQVNEYNANAENVAICSDNAMMSDTYVGNVAINGVGETNTNFQQYIDESDIFATLCESDIEEADASEKEDCEAYYLNTEYLL*
>SlGlk42
MKVIWRMKKNTVKHSVEAVVGITVLMNFGLAATSVRSGTMASTTSISGWLLCFGRVLSAM
PGEFREQPSSSMASNRSDGSSKERLKWTQELHDLFEKAVSQLGGPERATPKGILKVMGIS
GLTIFHVKSHLQKYRMSKFVREDSEIGKFERRSISEILPNFSVTAGAQLNEALQMHMDAH
KRLSDHLEVQRNLKIKLEAQGRFLERIMEEQKVRASGSRSSCKSYSYLPLALPSLCEESE
SNVKELEVGYDSEFDISGCQLPRKKTRFEEDDGLLNHRYNSTNNNVTYSPQELEWGTLET
YQSSPHDLHALYDYLI
>SlGlk44
MEARPAVSVQSVVASQLSNCGASGALSSSLSIFPTALGEKYPKFPDLQQASMGKELKQHPATVVSSLPSNSGAVGLMFSSSSGFSADLQFSSVSPQEKHSGTAPFISQSTYSETSIQLPHSGVLQSTASSQYLNENHEPWCIDPLPNFLDYSMDNPVQNSQVASSNKQSDWQEWADLVLNDEDALPSDWNDIIADTSIGDSELKMQFQEEKQPLNFPMQQVQASQQIPPVPVETSAIAPVSSPASSAATKQRMRWTPELHEAFVEAVNKLGGSERATPKGVLKMMKVEGLTIYHVKSHLQKYRTARYKPEASEAGSSEKKQSSLDDLASLDLKTGIEITEALRLQMEVQKRLHEQLEIQRNLQLRIEEQGRYLQMMFEKQCKSMPGADLAKGSSSSTADDAFAQLSQVDTAKEVDHEKQKEREIEVLGDPETNITSTSDSPPLKRSKLDE*
>SlGlk41
MLEDSGETGCNSKTSCNFENEVLEENDASSKFKDGGSSSESTLEESEKIKPCVRPYVRSK
MARLRWTPELHLRFVHAVERLGGQDRATPKLVLQMMNIKGLSIAHVKSHLQGCLSKILMS
PTSLPKGLDIITSFLWKVEIQIFNMIQFPRFPTYHQRLNSTFRYGDASWNCHGNWMPSNT
MGQRVPSFINERSTIQRNEIKDATGSSIGSPSGELTRLFHIASKAQARAFVGNGITSPPN
LERTITPLKRKVSYSDQVDLNLYLGVKPRNEFLTPNLDDNDNDNGSSLSLSLSSPLSYSR
ATRFIEDANIDGKTENARRGAISSLCPVHLEEEKMSRPRRGYNQNGKNNKRVKNKTAQVI
PEPKNDWLCRQCNNMISAKITTAHAHRDACNKIKEAQVRVAANARQGIY
>SlGlk45
MYSTLPIRNLVIEENGDFFNHHMNHNLQASLSVDGTNLPGDSCLVLSTDPKPRLRWTTELHERFVDAVTQLGGPEKATPKTIMRTMGVKGLTLYHLKSHLQKYRMGKQSAKEATENSKDVSCPAESQETGSSTSGSSRVIVQDINEGLQVTEALRVQMEVQQRLHEQLEVQRHLQLRIEAQGKYLQSILEKACKAFNSQSLELNGLEMNREELSELAFINGPSLPDIGPSFENKNACNIPAMLGDCLLDDCLPSNGISSLKKRPRGFTNVNGLPMESNTREVEWMMSNI*
>SlGlk53
MYHHHHQAPNMHPSTRMSFPERHLFLQGGNANGDSGLVLSTDAKPRLKWTPDLHERFIEAVTQLGGADKATPKSVLKLMGIQGLTLYHLKSHLQKYRLSKNHHGQANISGVNKAAASMEKICESTGSPKSNPSIGHQPNNNIPISEAIQMQIDVQRRLHEQLELRIEAQGKYLQAVLEKAQETLGTQNLGTIGLEAAKVQLSDLVSKVSNQCLNSAFSEIKELSGFHTPQTQATQRLADCSMDSCLTSSEGPLRDLQEMHNNQLGLRNLNFRPCTEEIENQTRLQQTALRWRDDLKENRLFPKIDEDTEKEFAKETNWSNLSMNVGIQGGKRNVNSSYVDERLNGIDADIKLFHQTATDRSDSTKPEKQVSPQEYKLPYFAPKLDLNTDDQTDAASNCKQLDLNGFSWN*
>SlGlk54
MSVPERHLFLQGGNGNGDSGLVLSTDAKPRLKWTPDLHERFIEAVNQLGGADKATPKSVLKLMGIQGLTLYHLKSHLQKYRLSKNLHGQANASGANKAVAAAGVERISENSATCMSNPSMVPQPNKNIQISEAIQMQIEVQRRLHEQLEVQRHLQLRIEAQGKYLQSVLEKAQETLGRQNMETVGLEAVKVQLSEFVSKASNQCLNSPFTDIKELSGFHSQQTQATQPTDRSIDSCLTSRDGSLRDNTMHDNQIGLRPFGFTPSIECKDIENDTRLQQTELRWCDNLKENRRLFSPMNEGREKTFTRETNCNNLSMSIGLQDEKLNGSMNHSDGNFNGTERDVKLFHQVTNRSESVPQRHKSSQEYKLSYFEPKLDLNMHDETDAASSCKQFDLNGFSWS*
>SlGlk51
MSIQRFIITQGNEYFSSDYSIEVSKNSAQNLVDQEIQYPSYMGTCLPIASSSSSSIINCIGSPSSAFFATERCLGLTQYDNQYDTSELIKNCDVQMSSFDPQQCKNGILKDPLVQAEPDFRHEISMPSFIRTEFSTSPFSDVSEAEKESLLHLKNELLGEFDTSYRRHPSLPFHGNQDYCLSHDLCCSQLANTRQQPASPSLTFHNSASSGVFHKPSKTRIRWNEDLHDRFLECVNRLGGADKATPKQILNLMDSDCLTLDHVKSHLQKYRNAKHPESVGKSEKRNSSDAMTDIESKTGREIKEALKMQLEVQRCLHEQLETQRTLQMRIEEQAKKLKMILDQQRKTNMTLLGTRNSNISSPGVEILVVQDSDN*
>SlGlk52
MREEDSNWFAKWEEELPSPKELMPLSQTLITPNLAIAFDIQNPNTPNPKITPLVHTLSSAEFDSNSAELGGMAGSSGVGDEPARTLKRPRLVWTPQLHKRFVDAVAQLGIKNAVPKTIMQLMSVDGLTRENVASHLQKYRLYLKRMQGLSHSGSVSGAGVDPATDHLFASSPVPAHFLHPGRGNSDHYMPFVPMSAVVGHAPQFQQQYRHFGSPTNGQFEVPFLPRQSQQPAQRMGTSVHSSSPALESATTANGRKVLTLFPNRDD*
>SlGlk46
MATHGLTRHNIASHLQKYRAHRKHLLAREAEAASLNHRKQMYSGATTIGGGGKRILMNPWPAPPTMGFPPMAHHVRPLHVWGHPHVNNSFWHPHYQRVSNSLVPGTPCFSAPITSARFAAPLMVPGIPPSPAIIKVDTVASDLHPSNESIDAAIEDVLSKPQLPLPIGLKPPSIDSVLNELQRQGITKIPPT*
>SlGlk48
MMEDSGDTEFSKTSPNSNQNEEEDENVTSTKLHKDGGSSSISTIEESEKKFSVRPYVRSKMVRLRWTPDLHRRFVHAVERLGGHDRATPKLVLQLMNIKGLNIAHVKSHLQMYRSKKIDDPSQGITNHHKLCMEGGDSYIYNLSQLPMLSSFKQRFNPTFRYGDVSSMNCQDHDLMHSSIMGQSTIDKARIGLYTTLNERIFGSNPIDKLTPLFQIAEKSQARILSTPLKRKAMDCDLIDLNLSLGVKQKHNSHDNDDDDDDGSTLTLSLSSQRSPSRLKEDVNYAIIEDARRGASTLDLTL*
>SlGlk49
MREEDSNWFAKWEEELPKPEELMPLSQTLITPDLAIAFDIPNPTSPNPQSKQQQTPHVQSSQPNSSAEFESTELNGGGGGDEPARTLKRPRLVWTPQLHKRFVDAVAHLGIKNAVPKTIMQLMSVDGLTRENVASHLQKYRLYLKRMQGLSNSGSGGSNAQSLSGAGVDPAMDNLFASSPVPAHFLHPGRGNSDHFMPFVPVTPMPHHHHMGVVVGHHPQVQQQYRQFGSPANGHFEHPFLSRQSQQQVQRMGTSVHNGSPVVSSYVEDVDSATAVNGRKVLTLFPTGED*
>SlGlk47
MATGYYGIVDEVRVVLVDPETKNVTKMVDLMKSYDYKVITVRTSSEAMEMLSKGEEKIDVIIISVPTPNLNSFKLLDQAVTLDIISLFICDEYNELLAKKALKEGASLFVHRPLNEEIVKYLWQFVLRRKIERETAKKGSEDGHKMTVNDVDTNNMDGDNEVLSEKINYEEVEDHIGSNGKYKRRRKNNRKDMKKNKVIKQKNCLKWTANLHAKFMKSLEQLGEGRCYPKEIVAVMDVPGLTRMQVASHLQKCRFNNWRSPEERKSNWRLSGQESSSESQQKSSNRKYGTMPRFQNNIPNQIQKGPEFPFSTPNTSIGESSTQEKLYPPQCQVQPHYPNLDNSLNNPFLSVQNNVGCVLQQHKHRPVLEMFGSQRLRDPIIGNITHRPGSAFNCWNHHIQSGSDSEYYVSKNNRLF*
>SlGlk50
MSIQNYELASDCNLEFPQMGFCFQPESSVENGCQQQQQPNFWPSTDSSSSRTIISRIGSSPSAFFATERYLGLTQYDYQDNNNSCTQLSKNLDPQTTSYTQQCGNGFSADSSARVDTDFPKISMPSFIRSQFSSSQPFGPEGLYGNPFSNLSEKERILLLKSKLFREIDSSNRQPASIPFQGNQDYGVSNNTCGFNLVHIRQQSGSQPANSFNNSGCSGGSLSSKARIRWTQDLHDRFVECVNRLGGADKATPKAILKLMDSEGLTIFHVKSHLQKYRNAKFIPESTEGRSGKTDCPNNVTQIDSKTGMQIKEALHMQLEVQRRLHEQLEIQRKLQLRIEEQGEQLKKIFEQQQQTTRSLLETRNSSISSPADQFTPHEDEVFAAESFNNTHFQSNISYNDM*
>SlGlk59
MDPSCGGNNSSSLASKQRLRWTNELHERFVDAVAQLGGPDRATPKGVLRVMGVQGLTIYHVKSHLQKYRLAKYLPDSSSDGKNSDKKEPRDMLSSLDGSSGVEITTALKLQMEVQKRLHEQLEVQKQLQLRIEAQGKYLKKIIEEQQRLSGVLSDVPGSGVTALPTGDNGPESDSRTDPGTPAPSSEAPHVDKPVNAHTSTKSLSMDESFSSHHSPLSPDSDCQETSLMESPNGESSSKKQRVGNVALPHQILESSVSPPYQQPHSVFMMRDQFNHTSGLSLDIEDHKVSGSNI*
>SlGlk55
MPLEGVFIETPSSSTKQIPDLSLNISPPTSLDLSGRRCVTEVSENHERLLPEFSKTGNCLTELSLAHPTNITTTTTTTIANTNTVINDDTTTRRGFLDHLPRNPYYNNHHYQHQYQHQHQSQNYSHLVQPMNQINHGVSSLDVSDGLRPIKGIPVYNHNRSFPFLATNIDKEKDPKMCFYPSSSPPPSSSPSPSSPSPYFNNMFNGISSSSYHHVPHHHPLQYHHHHHSQYGHLIHNSHHENIANSHSLMRSRFLPKLPAKRSMRAPRMRWTSTLHARFVHAVELLGGHERATPKSVLELMDVKDLTLAHVKSHLQMYRTVKTTDKPAVSSGQSDGSGEDDLTTIGSTGGGDRAGLGRFMDQRGGSDGSLQPEPDYPSTATNTLWSNSSSSREGWLQANSNDANVLMRSHSFPSQQRSSHQIEECNSSKPKSYNIGSNLDHQKNPSLEFTLGRPDWIEKDHE*
>SlGlk58
MDCEIICNVDVPSAYVGLRILLIDPDPTSLSNIAAILEEHSFKVTAIKQATVALSILREHIDQFDLIMVDANMLEMDYLEFVKSTQLIKDKSIILISSDVTIEMIKEAPTQGICFIYEKSLISSLKLKDIWKHVRLHDKKANEESQHYKAKQVNLMDNISCPTKMQDLKGKSKETKKRSTNEETQVIHSVSSEKEEEHSFLSKISTERPEKKRRNMKWTAELEKKLDEVVRELGDKAGPKNVLERMCVHDLTKECLTYRLKKYRSQKRQVPDVQPVTSTIFNEEHPSKVFNSSNSSADVNELFQGAYRPQPLEVPLVTLPSSNDSSLIECDEWINEFLELDDFELKSR*
>SlGlk57
MDCEIIRNVDIPSAYVGLKVLLVDPDTTCLSNITTMLEQHSFKVTAIEQASTALFILRENIDQFDLIMVDANMLEMNYLEFIKYTQLIKDKPIVLMSPEVTMKMLKEAPSQGICFIYKKSLISSLKLRNVWKHVKWHNKKADEKSLHYNANPIHVSDNASCPTKMQDLKGKSIVNSSETHQDQDVGSLIEKDEAKRSKRIRSTDEEAQAKRSGPSEKEKDHSLLSRKSTERPEKKRRKMKWTTELDKKLDEAVRELGDKAGPKNVLKRMREPDLTVGCVTYRLKKYRSQKKQAPNDEAITSMNFNEEQHSNVVNSSNLSMDVNELIQGADIPQPPEVPLASSSDCSLNECADWINEFLQLEDF*
>SlGlk56
MDPANEGNNLNNNPSLASKQRLRWTHELHERFVDAVAQLGGPDRATPKGVLRVMGVQGLTIYHVKSHLQKYRLAKYLPDSSSDGKQSDKKESGDMLSSLDGSSTGVQINEALKLQMEVQKRLHEQLEVQRQLQLRIEAQGKYLKKIIEEQQRLSGVLSEVPDSGVTPSAAGDNGLDSDNRTDPGTPAPTSESPHIDTSVQEHGRSKSLSIDQSFSSQHEPLTPDSGCRETSPINSSEGERSSKKQRVGTFTKADMLLPHQILESSLSSRYEQPNPVFVAREQFNLSSGLSLGNEGPNVRGSNI*
>SlGlk65
MKMYSSLGIDGNGGVNEYHHHHHHLPSLQSSLSGEMTNLAGDACLVLTADHRPRLRWTAELHERFVDAVSQLGGPDKATPKTIMKAMGVKGLTLYHLKSHLQKYRLGKQSKEAAESYKDESCVAESQDTSPSASGSSKVVAQDINDCGYQVTEAFRVQMEVQRRLQEQLEVQRHVQLRIEAQGKYLQTILEKACKVLNYTSVESPDLDTAREQLSELAIKGATNNCDGIVPVSSLPEVVTSFENKNASDMPASIGECLSSTTTTASPTSISALKKRPRALANGDVLPVENNMTQVQWMMTSS*
>SlGlk62
MGRKCSHCGYIGHNSRTCSTLKSAISGSNFNGGLRLFGVQLDISNSCFSSHNNNNNNNLK
KSFSLDCLSLTNSHLLLLSSSSSPSLNENSSTNSIDNNGYLSDGTLVGCVGERKKGVPWT
EEEHRRFLNGLEKLGKGDWRGISRNFVTTRTPTQVASHAQKYFLRQSSLNKKKDVQVSSI
CENSSFTAIADIALLKQARSNNKYVDFCQNYQEDCQEITRSSPLDLNSFGEKCEDSIWSY
GSQNSHQNKIPNKSISSNGTLDLELSLSSPRKNIVDKNNNSSSSNTTFMNIGPIKVT
>SlGlk61
MNMASSNSELSLECKPHQSYSMLLKSFGEKNVDQTQNLEEFLTRLEEERVKIDAFKRELPLCMQLLTNAMEASRQQLHSHRENNHIGQMRPVLEEFIPLKNNNASVELGDEKLVANNTSTIVDNKANWMTSAQLWSPPSDHQETKQQVQISTTCNKENDHHNNIGFSIASKLALDNNNSSCPSPTTLALASSNKQNNNETLLQVEDNNKNLEIQQDSQGIGGGTNSTSTSTQQQQPHRKARRCWSPDLHRRFVNALQMLGGSQVATPKQIRELMKVDGLTNDEVKSHLQKYRLHTRRPSPSPQATTAPPHLVVLGGIWVPPEYAAAAAHGGAPPTATFYGPHSTSHAPSPHYIAAPQALAQEFYNTPQPLQTLHHQQLYHPGSHMYKPSPKAHSHSSPESDARGTGQHGDRSSESIEDGKSESYSSENGGERKVVVHKF*
>SlGlk64
MFHAKKPSTMNSHDRPMCVQGDSGLVLTTDPKPRLRWTVELHERFVDAVTQLGGPDKATPKTIMRVMGVKGLTLYHLKSHLQKFRLGKQPHKEFNDHSVKDGDRATSLELQRNSASSSGMIGRNMNEMQMEVQRRLHEQLEVQRHLQLRIEAQGKYMQTILEKACQTLGGEENMSLPTRTFKGIGNHQGGLIPDISAAFKEFGTPPLTFSSFQDLNICGEHIDLHAQSSMGERSSSFDGFMNLSNTSTDHNLSLGKKRASPYNTSNGKSPFMWSDDFRLHELGSNNEDDHQIIQMERSCNPEIDSVSDMYESKPLLQDDKKFDTKPERPSPRRAAQVSSLSAQGGRNSVFG*
>SlGlk66
MSTSGACMNSGEFPTFRLLVVDDDTFYLNNLEQTLKKCQYEVTTCNRAEDALSLLRDNKNNFHLVIIDVHIPDMDGFELLKHIVLEMNLPVVMMSADDSRSVAMKCVIDGAHYCLIKPVSMESLQNIWQHIVRQNKDEWKCKILDQSGDVEQPKEVEYSCVTNEVRLKSSKKKRAEGYEMEERSDTTTLKKARTTWSAELHRKFLEAVDFYGINKVVPKKILERMNVAGLKREQVASHLQKHRLIQRKNQSEQNNACMGDSEATIGTMSNRFQPLAPISQFPAQNLAIWGRPATNSPMFVPLADQRNHFSFENSMLRYQGQQQMNNRNEQTNLLYGIPTAVEQNPSYFGMNMPVGRISQPQLQAHNMLRESNKFLSQNGLVHNPRDSMYNQFPRASSSAIDCSLNQNISFAGSTFPMSGNSATSTTKEDVNSDDIFNELYQENVGSTLDTSYHSSIHHGIWSMEQSGQNVNSNTLIAEAVLCSGQEIGHVNPVPRPYVNAERYPSSSYQSATFPEPSDQDLMSAMLEQQQQESDEPVAYAQFCDDNEDALGNFPT*
>SlGlk60
MEIFLMSQEMMRKSKKMKEVRKYKKSLAPRLRWTPQLHHLFIQSVQNLGGRNKATPKRIVQMMAIKGLKISHVKSHLQMYRNMREHPSLHVVMQDFNLSSPMHVSKILGEHAQNSRKQKESGSQNGENIHYNDFQEVEGSLSSGMTKEEEEDNDGEIYEYRETSTQINLDLTLS*
>SlGlk63
MTVEEIRGNMGGERENYDNFPVGMRVLAVDDDPICLKLLDGLLRKCQYHVTTTSQARSALKMLRENKDRFDLVISDVHMPDMDGFKLLELVGLEMDLPVIMLSANSDSKLVMKGITHGACDYLVKPVRLEELKNIWQHVIRRKKVEPKKQNKSDDQDKAHQGGGEGERGSQVSGNADQNGKVNKKRKDEEYESDENGNDDEDPGTQKKPRVVWAIELHKKFVTAVHQLGLEKAVPKRILDLMNVEGLTRENVASHLQKYRLFLKRINAADAQQANLAAAALGGKDSAYMRMGSLDGLGGFRTLAGSGRFGQASLSSSYASGGMLGRLNSPSGVSLRNLASTPILQPNHGQNMSNNSLNALMKFNANVPPASQNANFFQGIPASLELDQLQQSKCATHIGELNPLDESGLHTVASTFTNSRLVGSANSSMPNVSNNPILLQVNSQQPLTGMGFGNQTSLNVASFSSEAFNTGVSGSSNFLDHDRYSNENWQTSLQPLKFQSTSFPLNEPFSNSHLPQDRVRDNDTSTGPHLQNNPVDFSTSTIVSVPFEASRGETQCRESLGAAVQIMNQATCQRWPDQNQHYSHNSNNIFGNMSSQVSSNGGMASLTHPVDQNNDMFCTRVETSLNCISNGSSSMHTHNRESEKLTHDSRTKTNEDYLFQTTKQQVGFLPQGYGSLDDLMGEMKQDQDGAMLDGGEFGFDAYSLGSGL*
