# Supplementary material for: Genome-wide identification of Tomato Golden 2-Like transcription factors and abiotic stress related members screening
Source: BMC Plant Biol. 2022 Feb 23;22:82. doi: 10.1186/s12870-022-03460-9 (PMC8864820; doi:10.1186/s12870-022-03460-9)
Supplement: Supplementary file 14 — Additional file 14. [file 12870_2022_3460_MOESM14_ESM.txt]

>ZmGLK1
MFPPGLIHHRPDATAPGDGPPRSGPGGPSLVLTADPKPRLRWTADLHERFVDAVAQLGGPEKATPKTILRTMG VKGLTLFHLKSHLQKYRLGKQSDKEGSEQSKDASYLLDAQSGMSVSPRVAAQDMKESQEVKEALRAQMEVQR RLHEQVEVQKRVQIRMEALEKYIDSILESACKMVTEQFASSGFSISNPDLPEISPGGVMCGSTDTLGSSVLNQLS VSSIDSHSPGGKPSPSGMEGPTLLQKSPELKRRSS 
>ZmGLK2
MAKVKQKVATEDILEGDDERTSSENNSVPPVILDLNEGFGEGNEAGEASDDGDDNQEEDGDDGGSTSEVAGG RNSSNNSSTNHTSMSNKDYDMNSSSNGEGREERELAVRQYNRSKLPRLRWTPDLHMAFVHAVERLGGQERA TPKLVLQTMNVRGITIAHVKSHLQMYRSKKLDQESVFSPMDFHMMRTGDHHRYHDMFLHRPAAGSAISSRLL HGGEFFGSRNAAVSPEARRLYELLQRRQPTMQTFDFKGYSSGSGLRDQEWSFSQHAAAAAARAGAINGHGPT KGLIHDMGLRKNSRPMSHLFDVRDRDAIASNRTSSDATGAASHGVTITRSADRNGTSSSWPQPRTMSAAAST APALGSHHLLSMGRGSANLTSSSDHPVVTNEALGSRLQLQTFQELNKVTGDMCAGTRKTKRMKTPMEGNSG TPDLHLSLSPNDDDMGGAADKQIKKMKIQGIGLSEQQEVDGDKMLPLSLSLSLRGGEDARRLEAATGGSSGNK AALGRCTLDLTMSIKATE 
>ZmGLK3
MREEEEPSWFARGEEQEQQLPRPDELMPLTQTLITPDLAVAFDITTHGAGGAGPVPDINGGGASSAAGSSGG GGGGGGDEPARTLKRPRLVWTPQLHKRFVDAVAQLGIKNAVPKTIMQLMSVDGLTRENVASHLQKYRLYLKR MQGLGGGGGGGSHSSGSGSATDAATEHLFATGPVPFLPPAHRAPAADTYPPFSPMGSGAAHHHHRAPQIGH FHHPAARPLAHYAAAAGPGFDHGFLSRVAPPGMHHHRMASAAAGMGMGMIAPSSFADEMDRGAGGSGG GGGRRELTLFPTSGDH 
>ZmGLK4
MEMDPPPPPPLHADRRRRFRDYLLALEEERRKIQVFQRELPLCLDLVTQTIEGMRSHMDSVVVGSEETVSDHG GPVLEEFMPLKPTTLSSSSSQPHYQDEHDSAHYLEHRRGSAATANDVVDADKDGEAVGDLETAAASSSRPLPH PETKKAMPDWLQSVQLWSNQQQPSASPPQHQDELLLPCRPVALNACRKPGGAFQPFEKEKKKKDKEEKQRA ELELPLPAAASSAVVGDSCDRAGATDTDTDTAENNKASSNKGGNDKEAQLSSQSQAPSRKARRCWAPELHRRF LQALQQLGGSHVATPKQIRELMNVDGLTNDEVKSHLQKYRLHTRRPNSAAAAVQSGGTSVVAPPAAPQFVVV GGIWVPPPEYAAAVAVAAAAAAQPQQVHLAGDASGTTTTAADKVYAPVATTLTPAPRPRPRPRPERQSSSCSG ARRSGDACSGSPAVLSSSSHTASA 
>ZmGLK5
MEMDPPPPPPLHADRRLRFRDYLLALEEERRKIQVFQRELPLCLDLVTQTIEGMRSHMDSVVVGSEETVSDHG GPVLEEFMPLKPTTLSSSSSQPQSQDDHDSAHYLEHRRAAAATANDVVDADKDDEALGDPETAAASSSRPLPH PETKKAMPDWLQSVQLWSNQQQPSVSPPQHQDELLLPCRPVALNACRKSGGAFQPFEKEKKKEDKEEKQRA ELELPLPAAASSAVVGDSCDRAGATDTDTDTAENNKASSTKGGKDKEAQLSSQAPSRKARRCWAPELHRRFLQ ALQQLGGSHVATPKQIRELMNVDGLTNDEVKSHLQKYRLHTRRPNSAAAAVQSGGTSVVAPPAAPQFVVVGG IWVPPPEYAAAAAAQPQQVHVHLAGDASGTTTTAADKVYAPVATTLTPAPRPRPRPGPERQSSSCSGARRNG DACSGSPAVSSSSSQTASA 
>ZmGLK6
MSSLGGQQQHGRGDEARARLRWTRQLHGRFVLAVAQLGGADKATPKSVMRAMAVSGLTLYHLKSHLQRYRL AVSQGTASPVGEGDNGGGANERSSSSESQLDEYDDGSVADLHGDSSGSMAARVQREAKRKRHEQMQIEVQ
RHLQLRIEAQGRYMQSVLRRAQEALADHILGSPATGAEAELSELASAVETGTGCLSSTSCCSTSPSPMRHRSADS CVTSSSSSSSSEAESQAPAGANTCAGTRDCSVERPVQGEESTFLQRHEDEDEAEEADVGAAAAAEDEDGTSSEI DLNR 
>ZmGLK7 
MYSPKPESSFGPNPNSGTHQQQMELTGANMGPGNGANNNTNMAGRQRLRWTNELHERFVEAVTQLGGP DRATPKGVLRIMGVQGLTIYHVKSHLQKYRLAKYIPDASTDGNKTDNKDPGDLLAGLEGSSGLQISEALKLQME VQKRLHEQLEVQRQLQLRIEAQGKYLQKIIEEQQRLTGVKSETPAGGASVTVSSDQFPDSERTEPSTPAPASESPT QVGASNRDTGDRTEATKSTCHGDSLSRNEPLTPDSNCQNGSPVASPNHERAAKRQRGSGTEFLDSEAEFSLPR HIFESSSGSEFQQYSMSYSGQ 
>ZmGLK8 
MGLDVGEIGMGLDLGLDLRLFAARSAGGMAKGAAPAGIQSCIRSLEVERRKIEVFRRELPLCLRLLADVIDELKEE AAKRGEYDDGAATVDDGDKRKWMSTAQLWVDSDAKSDESDKEQQSEITSPPEPKLLGGGAPTPIRAAVSAVA VPQPLPPPLFRREDSSASSGLSLVSLSPATKAAVPISPPVVAASGTGTASARFCGTTMPPCGSEVNNMHSQAQQ QQQASRKARRCWSPELHRRFVAALHELGGPQVATPKQIREVMQVDGLTNDEVKSHLQKYRLHNRRSSPGAA AAPVSQSIMLVDGVWAAQEQSSGSQSGSRQGPLQFSRAGMAVGGGDDSSSSDDDEDDDKSEDGYSLKCV 
>ZmGLK9 
MPVADLSLSSPAAAASPSAASSAVTDAAGAHRRQHAQQRKARRCWSPGLHRRFVAALQRLGGAQVATPKQIR ELMKVDGLTNDEVKSHLQKYRLHTRRASSDGGDQHAGGLWSSAPEQQYTTSQHSTSQSQSQSGSPQGPLQL AVSSRAMSATAGDSCDAGDEAQGGRSESYGWEMPQHGTKASSS 
>ZmGLK10 
MDQIATPDETAHASAPSVHKLFDAKLGHHSVMDGTLASTSQSSNIKTQLIRSSSLSRSISVNLEKRSPESDPESPQ SHVSHPKFAEPMFSNSSTFCTSLFSSSSTTEPCRQMGTLPFLPHPPKCEQQVSAGHSSSSSLLLSGDTGLDVAEQ SDDLNDLLNLSGDASDGSFHGENNALAFDEQMEFQFLSEQLEIAITDNEKNPHLDDIYGTPPQLSSLPVSSCSN QNLGSPVKVQLSSSQSSSSSATANKSRLRWTLELHERFVEAVKKLEGPEKATPKGVLKLMKVEGLTIYHVKSHLQ KYRLAK 
>ZmGLK11 
MNMFDGMERAGYGGGAGPMGGVVLSRDPKPRLRWTPDLHERFVEAVTKLGGADKATPKSVLRLMGMKGL TLYHLKSHLQKYRLGKQTKKDTGLDAGRGAFAAQGINFSTPVPPPSIPSTASDNTGETPLADALKYQIEVQRKLHE QLEVQKKLQMRIEAQGKYLQTILEKAQSNLSYHATGAANLEATRSQLTDFNLALSGFMDNVTQACEQNNGELV KAMSEDGLRANNLDFQPYHGVHDGDDVKCATDEGLLLLDLNIRGGYGHRISTDLKMNQHMR 
>ZmGLK12 
MTKGANDYKNSTAGVLSANSETRTIMKGIKHGACDYIVKPVRLEQLRGIWTHVVKNSRTDPRTSIIDSGSDDDV QKLPSGDGGEGDKVGANRRKKKCSKKNKPAVDVAGGHSENTSAQKKPRVQWCGQLHRKFVEAVHQIGIDKA VPKKILEAMNVEGITRENVASHLQKYRIYLRKLIEGTLGNSNSFADETEALWRYLNVPSFITSPSSSNHFTNAGSSS AIRTQTLLPPQPPVHVMSSQKNLSTPRSYASILRGKILGSSRGIPFEDTPDGEMLAPGNLSSQSPELQSVWAGSA STRSDLQIDNSTQALNGGGASDNSLREGGSTVDQQAVVSDQVNNINAESDGLDDFLAYMVNRRDFINNGDS FILGDQDFAP 
>ZmGLK13
MLEVSTLRGPTSSGSKAEQHCGGGGGFVGDHHVVFPTSGDCFAMVDDNLLDYIDFSCDVPFFDADGDILPDL EVDTTELLAEFSSTPPADDLLAVAVFGADDQPAAAVAQEKPSSSLEQTCGDDKGVAVAAARRKLQTTTTTTTTEE EDSSPAGSGANKSSASAEGHSSKKKSAGKNSNGGKRKVKVDWTPELHRRFVQAVEQLGIDKAVPSRILEIMGT DCLTRHNIASHLQKYRSHRKHLMAREAEAATWAQKRHMYAPPAPRTTTTTDAARPPWVVPTTIGFPPPRFCR PLHVWGHPPPHAAAAEAAAATPMLPVWPRHLAPPRHLAPWAHPTPVDPAFWHQQYSAARKWGPQAAAV TQGTPCVPLPRFPVPHPIYSRPAMVPPPPSTTKLAQLHLELQAHPSKESIDAAIGDVLVKPWLPLPLGLKPPSLDS VMSELHKQGVPKIPPAAATTTGATG 
>ZmGLK14
MASSPSDLTLDYKPNGNGAAYAVTTPKPPQETLVVDGHHHHHHLTAAEQTTQKLREFLARLEEERLKIDAFKREL PLCMQLLNHAMESYRQQLEAYQMGSLQGAPARPLVLEEFMPLKNIGIDAAADKMGNPTSEKASWMESAQL WNGPAATADVAARGPQTPKESAECAHGAAGAGHGQRNGGGGGGAFLPFAKDKTASAAEGAALPELALAPA DKDAADADRKPYLDAAAGSNNGGVLGSRRDAVQSGVVNVKPAPNAPEGQQAAPPQTHRKARRCWSPELHR RFVNALQILGGAQVATPKQIRELMKVDGLTNDEVKSHLQKYRLHTRRPMPAPPAPATAAPQLVVLGGIWVPPEY ASQAAGQAIYGAHPATQPHYTAAAAQEYYPSPAAVHHLQHHPAAAAMVHRAAAAPPPPQQAAYSKAAAMA GSPPGSEGRGSAGGGSIGGGGGRERSESIEEEGEVEEREEDDEDDDDDMTANKADGEGAAAGAGVGAAMY 
>ZmGLK15 
MERLSTNQLYSSGVPVTVPTSLPCIPVSLDESFPRLPDAQSVLMERELRSTPLPPHQTTVAPIRGLFHSNTGSVGP LCSPPSVRFSSHSNPEQYPNHNSYNSQVPSTASSSTLNYGSQYGGFEPSITDFPRDIEPTWCPDPVESILGYSGDV PAGNNLTGTTSIGASDDLTKQTEWWTEFMNEDWKDMVDNPTSTETQPVGQPVQSSNSVHQSATQQTVSSQ SVEPLAVVAPSPTAGSNTGKARMRWTPELHERFVDAVNILGGSEKATPKGVLKLMKADNLTIYHVKSHLQKYRT ARYRPELSEGSSEKKVASKEDIPSIDLKGSFDLTEALRLQLELQKRLHEQLEIQRSLQLRIEEQGKCLQMMLEQQCI PGAEKAQDASTAADELRSPSEIPESSTVKEVPENSQNGSTKQTK 
>ZmGLK16 
MMDAKKIKLHDYHLYGSQQLFPAAGGLSFHPAAGLMSSLPQPPHAAWLHEDHHTTTPRSVLATHGSLQGSRC VGSDAAAFFAAEELMMGMPRFDDCPLGGTEMTAFAKRPTTEDEQLHYRRPGPVDPLPLRDSAAVRTYYVRP QQRDGATEAPPSLELPFQQGRRQQQQLFGNASTGRLLGGEPKAHSFTAHVATSTLLPAMEAPAGMQQSPTEN PLSRSCSTIGAPATHVGSGNVAAAAAPGHGAPSKTRIRWTQDLHERFVDSVNQLGGADKATPKGILKLMNSDG LTIYHIKSHLQKYRIAKYMPASSTSEGKQEKRAVGNDVQNLDPSTGMKITEALRVQLDVQRRLHEQLEIQRNLQL RIEVQGKKLQKMFEEQMKASRTVMEPRQEEEDDDDDAFNDVHVQLLAAAARSDAGFQLNIS 
>ZmGLK17
MRNFNLMQSQKSRVLGAMSSSLPILPNPLKGSFSRPHNPQHIPMLRQLPDDSMPLCIDTHQSASLHPRAGVIG VPYSGYTASPLDSVSNLDSQTMAAPFISQSSNFEALQSLSNNTPETHTKAAWFTSSMDVSPLNTDNIAASDVN QIQSIRPAMTSDESATQNDWWADIMNDDWKDILDATATDSHSKAMIQISNSATSLPAVNQSASSHSREICPVA SPPNSSNASVAKQRMRWTPELHECFVDAVNQLGGSEKATPKGVLKLMKVDGLTIYHVKSHLQKYRTARYKPDL SEGTSEKRTATEELVLDLKTSMDLTEALRLQMEVQKRLHEQLEIQRKLQLRIEEQGKYLQMMFEKQSQSSTEKV QDPSSRDTTAKPSSNQSQSTNKDCGATMDPNGTGGIVRTAELGERSSELGVKQKLVEIEESGTEVATGDRSKISQ EKRRKLQDS 
>ZmGLK18 
MNFLESIAVNGHRDRQHGGVMSRQSMVAVEQLTGPASARPAHTCAAQPHAHQLLSARYDHRGACASQVEL
PDRISPSNASTFCTSMYSSSSSSSAAADSSKSCRRAGALPFLPHPPKREQQQQQQSSSSPSLLVCTDLGNGGQD EAEAEHPAELKDFLNLSGEASWRGGFHGESSGVAFRFGEQVEFQFLSEQLGIAITDHDESPRLDDIYDRPPQTSS CPVLSCSDQEEGLQRAGSPVKAQPSSSRAASCNNKPRLRWTLELHELFVKAVNKLGGPEKATPKGVLRLMKVE GLTIYHVKSHLQKYRFAKYLPETKEDMKSSSEDKISKSEMPGSNAGRKKILRSLQVAEALRMQMEVQKQLHEQL EVQRQLQVRIEEHAKYLHKILEQQKARNSLSATTSSIETELSESTKEEKPETQADTSSAQLPNKKNSDTDME 
>ZmGLK19 
MESRDVKAEQRQQQPELPKKRRRQKLLESAQASGGSSMSVAESSHSRTSAPAPPAGSDDAGAGGNGHQHQ QGKRPRLIWTRRLHDLFVEAYEKSLGEDDAVPKRILENMREKMSPAETSEITREQVASHLQKYKLNLRSKEAERP PGGVQQQQASAEASTSQPRPRSLPPATPSAEVSQVAANLQPVPQLSGLPIWDRQAQPAEAMQRIPADSSCPV VEGRNRFAHQHMETPPAAILLPETNTEAAVTLTRLARATQDGNVVGPEPAPACDIIERYWKSPRNEAFLSWDLF GLSPGK 
>ZmGLK20 
MGGAGGGGRNGAATRRYNRSKVPRLRWTSELHRNFVRAVDCLGGQDKATPKLILQLMDVGGLTIAHVKSHL QMYRSSGQDIRRREVQPRRLGHLVEHYSFAIDEEGGPKEFVCCPHMKRAEAGPEAAATATATHESVQGNSDM GAPGTRRCGDDYTRAIPIPMGSSSSRSRRITEGLAWQWQSSGAASAARAATAASTLRELGFWVRGTEPFKTGR PMANRLSPVARQLSSKSKEIKCGDDGRFLFGTATRDEAARRHSPSRRPDSIDPKAVAAVSWSSEGGACALPPPL SSTGLSARSGPSGSCVFARQRVNLDLSLSICGS 
>ZmGLK21 
MPAMPMLQPLDGGGGLGAGAGAGGGASVALPIRGIPIYNGPGGFPFLPPASGADGAPLHHHQQQQKLGFY GSYHPSTWPSSLGSTSPSPSPLAPGTPPSPLLDPASAAFLSPAAHHHHRMLSASGRLNGMLTDTLRGYGAGGV GGLGGIVGGHHHHHHHLHGAQPFGLGSRFMPKLPAKRSMRAPRMRWTSTLHARFVHAVELLGGHERATPKS VLELMDVKDLTLAHVKSHLQMYRTVKSTDKPAASSGANDGGSGDEDFAGGGQAGSGGENMCARPFGEHRS TSEGAASSVGGGGGGDMDQSSAGNGSTRWSNSSRDPWLSSNSCNMDAHRLAALSSPIENGEPCRSSSSQVS NQELMSSPSLEFTLGRPDWQGTDHD 
>ZmGLK22 
MELFPSQPDLSLQIGLPARATSHHHGAALSARLLAAAAGGSVGGGNGVPGNPAAAMAPSLQVPIPIPLQLPLP MPPNAAAMLRPIRGVPLYQHPHTHAVPPTFPPHAAGAGPCFCEPCHVAAGAWRRAGCGFGARVAGLFPPAK RAARAPRMRWTSTLHARFVHAVELLGGHERATPKSVLELMDVKDLTLAHVKSHLQLVVLASKWKKMYRTVKN TERPAASSDQADGFESGSSSAGEICDDDNSSLDLHGTDGRRPESSSAVRHGRLTACNDHGSSTGAHGGALWNS SSREDWAGFPSDSNTGSMSMHSRSLKDQTMQSKSLEILSDMNSSCVSETTSCASELNLEFTLGPRIRH 
>ZmGLK23 
MATTTAAAPDLSLHISPPSPPDDARSSDVLFSKQTLCLGLVQTTTAAAHDQDGQCDDVQQQQRQRLHQQPSQ IQRFKKTSSSSAALLSAGGGTTRSGNGNSGGGKRSSRAPRMRWTTALHAHFVHAVELLGGHERATPKSVLELM NVKDLTLAHVKSHLQMYRTVKGTTADRSCAAGHVQMRDMGFLHRGCELNGFEAFSNGTSNATANNRMQAA AGSPAGKHAEVAWFLRPPLAHQSSGGGGGGGAVPLPLPLPCPYLMSAHHNRYLLSQNQGWRTRGAHQQDA AAPPPLVLGQQDSARRLHPGFPDTAISSSRPSSWSAGVASRWSSSTAAAPSPSSGRSSISSGTEQPAACSWTM MTTNKQQQQPPPSTSSSSRVVAVPNLEMSLGRQGWQHDLQDHHPQQQQQQRSGESTAPKELTPGLLKCL 
>ZmGLK24
MTVDELKLQARASGGHGAKDQFPVGMRVLAVDDDPTCLKILENLLLRCQYHGMPRSSRSPLSLSSPGNDNDD SGKKLQVVSAEGDNGGVNRNKRISRKGRDDNGDDGDDSDDNSNENGDSSSQKKPRVVWSVELHRKFVAAV NQLGIDKAVPKKILDLMNVENITRENVASHLQKYRLYLKRLSADASRQANLTAAFGGRNPAYVNMGLDAFRQY NAYGRYRPVPTTNHSQPNNLLARMNSPAFGMHGLLPSQPLQIGHNQNNLSTSLGNVGGMNNGNLIRGAHM PLQDTSKCFPTGPSGNSFANISNSTQLVTTNNLPLQSLEPSNQQHLGRLHSSADPFNSFVGEPPQFADLGRCNT TWPTAVSSSNVQEIGQKDRIVNRPKLEPLSSFTEASSQIPLLGSEMQSHQVASLASNGLPMPFTQEAVPFAYGSS TNSREMLNNNLALSNSGVNSTLPNLRIDGSVVPGQTLGGSNSGGCVVPPLQDGRIDHQAVSSHLNYNNELM GTGRLQRGLSGGLDDIVVDMFRPDRADDGVSFIDGDWELV 
>ZmGLK25 
MEQHPFLRGGNAQGDSGLVLSTDAKPRLKWTPELHQRFVDAVNQLGGEEKATPKTVMRLMGIPGLTLYHLKS HLQKYRLSKNLQAQANASTSKNAIGCTPVADRIPGTTAATMSSTNVLPQAEKTIQIGEALQMQIQVQRQLNEQ LEVQRHLQLRIEAQGKYLQAVLEQAQETLGKQNLGPANLEDAKIKISELVSQVSNECFSNAITDVKESSSVHRLEPI QIEFVESSTNSYLSVAEGFIKEHKLQHHGVLKAYDDSSLFCRKRSHEHETQFALNRSLSEHRMAHLQNEEGYHKA EFGYESDTEMAHEYTAPQKNGRCSTTSSASGSKVDAEKLYLEEQKCARQAVEYPRESKLVDFEHPCSVNKLDLN THNVDDTNQAYRHFDLNGFSWG 
>ZmGLK26 
MSSCQMYHHQQQLQSHSHFLSSRQTFPPERHMLLQGGSIPAEPGLVLSTDAKPRLKWTPELHERFVEAVNQL GGPDKATPKTIMRLMGVPGLTLYHLKSHLQKYRLSKNIHAQANGVNAKNVIGCTMAMDKPLEGNGSPASHLN LGTQTNKSVHIGEALQMQIEVQRRLHEQLEVQRHLQLRIEAQGKYLQSVLEKAQETLSKQNAGSVGVETAKMQ LSELVSKVSTECLQHAFTGFEEIDGSQILQGHTIQLGDGSVDSCLTACDGSQKDQDILSISLSAHRGKEIGGMTFDI QEKERGREDLFLDKLSMTPPGQLDRRERGSFSMTRKAAKLDLNINDTTDGPQNCKKIDLNGFNWT 
>ZmGLK27 
MGLDVVEIGMGADLSLDLRHFASKAVRQSKDYAPAPAPDMDACIRRLEEERGKIEMFKRELPLCARLLADVIDV MKEEAGKAVAEEDGAAGDKSKWMSTAQLWTGDCGREDAEPEKQDKERSSPEARSRAAGGAFLPLKAAVGSG APAFAPLGLRMDDKAAARAGMPDLCLLSPPATKSAAEESRRQVVGFAQAATRAAAATAPAAPSLSVGVQSPSQ QARKARRCWSTELHRQFVAALNQLGGPQVATPKQIRELMKVDGLTNDEVKSHLQKYRLHNRRAPGSGVVSQ PIVLVGGLWIPQEQSSSQSGSPHGPLHFSTSGIAVSSAATVSCEEEDGRSESYGWK 
>ZmGLK28 
MGLDVMEIGMGADLSLDLRHFASKAVRQSKDDTPAPDMDACIRRLEEERGKIEMFKRDLPLCARLLADVIDV MKEEAGKKKTTTRRRSDRRLASAAADDEEEEADGATADKSKWMSTAQLWTGDSGREDAESEKQDKGRCSPE ARSRGALLPFKADVGSGAPAFAPLFLRTDDKAAAARVGVPDLSSLLSPPATMPPADAGAEESRRQVVGFAQAA ARAAAMAPSAPALGLQSQQQQQQQQQARKARRCWSTELHRKFVAALDQLGGPQVATPKQIRELMKVDGLT NDEVKSHLQKYRLHNRRAPGSGVVRQPIVLVGGLWIPQEQGSPQSGSPHGPLHHLSTSVAAVSSAATASCEEE DGRSESYGWK 
>ZmGLK29 
MELFPAHPDLQLHISPPPATKPTELGFWKRALDTTPTATTTAAAATTAPSLAFASSAPTAVGHHAAAGAHHNDH HHQVPTTSSHSHLVGLPFLHHTQPILLPEGRGGGLRRDLAAARPIRGIPVYNASQPLLHFLQSHTHCHDAIVGAA GPRLSPKAALRLAAKRGARAPRMRWTTSLHARFVHAVELLGGHERATPKSVLELMDVKDLTLAHVKSHLQMY RTIKTTDHKPANSASSYGQAAAAKPVIDIPDPDDDSLFDLITTSAGSDQSSSSAQHSNPDGGGGNEHGSSMCAL
WCSSSTSISRGGWFHDRPRDDDAATPGPGDDIKSFEDVQSHSLLDDVADLNSSPFQVVAGMFGSDKKPNLDF TLGRI 
>ZmGLK30 
MVRTTVVGRERSGGVRQYNRSKVPRLRWTPDLHHCFVHAIHKLGGPDRATPKRVLQLMGVGGLTISHVKSHL QMYRNMRNDLGMQGTEDQEHVYVGGGGMHTNIQQQRDHGCGDAPCCICCRHSPNKPAKEEEEATLFQR QLKRSRTETRRGRGQREEIDDGSASPKRRLLLLRGGRGRPGICESDGSGSPSSGTLASGYDNYMRMMQAAMG VAAAAGAAAAAAPHHHHHHHAETVEPGRGPRIKQHLARPGADGGEHAPPSSRQLFTFLGFVVAPGPPPPPC CSRDHPFEAERLNLHAHSLAPEQARRHKHGLQTPPTKAAVAQQVGGDPCWSSAAASEHDDHHHDRDRDGC WLSLSLALETRSSRSADEGGRLSPTGSRISLDLSLSTI 
>ZmGLK31 
MRGFERKGVRQYNRSEVPRMRWTEELHRQFVLAVECLGGQDEATPKQILQLMGVKGVSICHIKSHLQMYRSS SSSSSSTHNQSSSLQKLTSTTASNSKRVFLSREDHASQADGSTPASDENIYTTMLCGCSHSTPYQIRPSLEGVFRG LEQTRMLATTEKSISRPSHTEKQHTGCDLTLSIGLWAEDASSNDVDGSSSISEELMPAAPAAGARRAAAVKEESE AAALNLDLTISSSYWLALTSDDGARRRTAGWRR 
>ZmGLK32 
MRGFERKGVRQYNRSEVPRMRWTEELHRQFVEAVECLGGQDEATPKRILQLMGAKGVSISHIKSHLQMYRAS ISSSSSTHHQPSLQKSTSTAASNNKRVFFTREDCASQEGNAPASDKNIYTTTVRGCGQYSSPYQIRPSLQQVFRC WEQKRGRVAWNSDVLTTEKGVIIRPSHTRKHETQQHTGCDLTLSIGLWEDASSSDDADGSSSISEELLPAPAAG GARRVAAVVKEEEESKPAALNLDLTISSSWLA 
>ZmGLK33 
MGKVKQKVATAAEDIVLEDEDDAERSSENSVPPVILDLNQSFGEGSEEGEAGEDGSYDEEDGDCDGGSMSRV AGGSSSSNSSSTNHHTSMSNKNYDTNNSSSCKGEGSGETAQTVRQYNRSKLPRLRWTPDLHMAFVHAVERLG GQERATPKLVLQTMNVRGLSIAHVKSHLQMYRSKKLDHESAGAGHDRAAIYSVFKPMDLHMMMRRGDHRF HDMFLHRAAAAGSVISSPLLHNGDLFGSRDAVSPEASRLYALLQRRQQPSSTQTFALMNYSSSLIDMIDQVWTF SRHAAAAAAAARAGAIDDDHGPTKGLIHDMILRKDGRLTSHLFGLWDAIACNRTSSNAAGAASHGARVVTST DWNGTCSSSRPLSVTMSAAASTGLAMGSHHLMSRGRGGSANDVTSLDHAVVTNEALGSRLQLQTLLERNNA AKLTGEEMCGGTRTKMLKTAMEGKNGGMQEPDLQLSFSPNDDMEGDANKQIKKRKIIDGIGFSQQEVDSDK SMLPLSLSLSLRGGDIGGEDAGRFEAAAGSGGKKAALGRSTLDLTMSIKALE 
>ZmGLK34 
MFPSSKKQASTGAANPNDRPMCGQGGDSGGLVLTTDPKPRLRWTPELHDRFVDAVAQLGGPDKATPKTIMR VMGVKGLTLYHLKSHLQKFRLGKQHKELGDHTAMEMQRSVASSSGMIARSMNDRSVNVNEALRIQMEVQRR LHGELEVQKHLQMRVEAQGKYMQSIVEKAYQALGSSDCATWPAGYRTLGSQGVLDIGTSSTSFSSVQDLQCFY GGSSHMDQLLHQMERPMDGFLTLGESCFIGSADNKKDLNNHCSSSGKSSMMWASEEQQAKSGNDQLQMG SSTRMEGAGIDVMDPVTGLYEGAVSGDSMDSKGFEGSNSRLEMKPPAQQAPVGSQRIRI 
>ZmGLK35 
MMPSSDGEGGADVPRGPDGRSSPSNSSTVELDGDGGGGRKAGASPSSSVRPYVRSKNPRLRWTPELHLCFLR AVDRLGGQDRATPKLVLQLMNVKGLSIGHVKSHLQMYRSKKIDGSGQVIGGGGGSWRGRLHRQLQDGGQA AYSLGHLSLHHGAGQTTAASSAILSARSGAWPHWNSFHDDPSYTMLLHGGHHHLLGSKPYYYYYSSTTAEAAA
AAGASLTTCAALPLIRAPAPPPPTAHQRCLLPHRQNQNNLNHHHHHHHRRRLLLLRNDEDDDTQRQRDPLVD LELALDIGPRRPDKRVIIERSSACDQQEAEKNVGDQQVDSATDDDVRLSLSLFPSPPCARTGNGGRHKKVIGVN MEKKGKCIQQGQVLLTSPSA 
>ZmGLK36 
MQGSYGYDGAASRDPKPRLRWTPDLHQRFVDAVTKLGGPDRATPKSVLRLMGMKDLTLYQLKSHLQKYRLGI QGKKSTGLEPASGGVLRSQGFGSTTAHPPPGVPDQGKNTREIALSDALRYQIQVQRKLQEQTEVQKKLQMRIE AQGKYLKTILEKAQTNISFHTNASNGIESTRSQLMDFNLDGFMNNATQVCKEHREQLVKAMSDENDKDSLGL QLYHLGSQEAKEVKCTPKTEDSLLLDLNIKGGYDLSSRGMQACELELKINQQIV 
>ZmGLK37 
MGSGRNGAVVRRYVRSKEPRMRWSADLHRSFVQAIDSLGGQHKATPKLILQFMGARGLTISHVKSHLQMYR AASLGAERGGGTPAQLLQRRYSCSGDERGGPKEEFLCCPPPPPLKRARMGYESMQGSHGVSDARTTAGGGGL YCIDDYMQAMAVGWRIKEEGLIRWQRRDAAAATPSNLQAMGCLVQESGPFKQVRRPEAHRLGSALKQQDG DDSSKEDGNDGRPQSSNAATKEDEASEQCSLSLSLGNLDAKCGRGMAAAASSRSGESSCILTASPARRSSSDCS GHSGCFVVGPGGVVSLELSLSICGS 
>ZmGLK38
MFPSLIHHASHGRPDVAVAEDAPRSGCGLGLPGHGGGPSVVLTADPKPRLRWTADLHDRFVDAVAQLGGPDK ATPKAIMRTMGVKGLTLFHLKSHLQKYRLGRQSGKELTEQSKDASYLMEAQSGTTLSPRGSTPDVKESQEVKEA LRAQMEVQRRLHEQVEVQKHMQIRMEANQKYIDTILDKAFKIVSEQLSGFSISDQDLPILTSARAMLSPADHLS SSVFPQLSVSSVSLHNPGPGGGKGLPHVADSHVFSQRPPEQFKRKSR 
>ZmGLK39 
MVAREEQAMTREVKGKGLLVDILDDHEEVSIDNSKLLDLNEGFDVEDEGGEAAGDDEDEEDEGEEGDDGGST TDVGGSASSSNNRSSNNNNSESEKADAKGGSKSEVSGEQRVPSVRQYNRSKLPRLRWTPDLHMAFVHAVERL GGQERATPKLVLQMMNVRGLSIAHVKSHLQMYRSKKLDQDGRPRGAVSSVYSPMDFHFMRADHRRFHNM SFFQRAAASASSSGGQERGGFFASRNFSTPELSRLYGLLHHRPAPTQTFDFRNSSFRNHEWPWAASSNQQEA MTISRKHVVMPPSTSPQTHASLASSAALRSDRRWWPFTEAGAAVAAGEHRAGTGVTSVKFDNCVGSSSRPLP LPMSPAVCGDRRLPFRWRHGGSSRDVVVGYPGSSSMVAKRSSSDPVVIDDGHQLERQNSKHVVEPTRASTAT PAEEDEACLKRRPSSPVEAQDATTTTLDLQLSLSPTTASAKKRKTSGSFFMDDTSCEFSTSLSLSPPVAAPAVSTQ QRQEKTRRSSDDNGGGGGVLGQSTLDLTMSIRALE 
>ZmGLK40 
MEARAASVPDLSLHISLPSSAASPSPAPGLGAGGVGRGAQPSGGDPWRRLNGSTASTELSLSPPPPRQEAAAG DVLPWRLRPPAANYSSSTAEATFLPVTVPRLSFDAAAEAAPARPINGVPVYSSPRTGAAHPFLGAGGEYRQCHH HKAAVGLYNPYHSSSSWPSSLRSTTTAPLGAVAPPASDPTASSYLSPSAYHRMLSSTGRLHLQGVLADTLRGYGS GHHHRQHLGSLAAARYMPRLPASRRGMRAPRMRWTSSLHARFVHAVELLGGHERATPKSVLELMDVKDLTL AHVKSHLQMYRTVKSTDKPPAATSSGGGGPPVDGGGGSGDDDHPSDWRRAPSSSAGRDVSPQAFTGHRSA SSDGAASHAGGDVECSSADDSDGGRPRSASPPRLPPPSACNAADTLHSVGVPYSTTEDMEPACRSAGLQHSL NHEMSCPPSLEFTLGRPNWNGAE 
>ZmGLK41 
MGGGGRNGTVVRRYIRSKEPRIKWSADLHRSFVQAIDCLGGQHKATPKLILQFMATRGLTISHVKSHLQMYRA
ARLGAGRRGMQAQLLQRRHSCTGDEQEEFLRPPPPLKRARMGYESMQGLGSHGVSDARTAAAAGGLYCIDD YMQAMAAMGWRIKEEGLTRWQWQRRDAAAPSDLQAMGCLVQEPDPFKQMRRPEARRLGSALRNQQDD SSEEDGNGCPLLSSSSFSNAANDDEPSDEQCSLSLSLGLDTKGARAMATSSPSGESSCILTAASPARRSSSDCCCS GHSGCFVGPGVSLELSLSISGSYLDHSDSVHRPGPAGCSRW 
>ZmGLK42 
MITTTTTTMTAAPDLSLHISPPSPPEPRLLLGLELDDDTAAEAAAATKKADDAAAMREYNNLQVQRRQLHQPS QTAGHGFKRGTSGSAAAGAGGRRSSRAPRMRWTTALHAHFVHAVELLGGHERATPKSVLELMNVKDLTLAH VKSHLQMYRTVKQQGADRPCVAVAGHGHARDMVVLLTTGVGEGDAGFVDDVSNSNSNSNNSVVVNNTVP AAFNNNHTDRLVCLCTCSRTPQSPGGREQQQQPAPAVDRRRDDAAAAAAACAWVVGRQVQHQRSCSEGVT KLQGLKVGDERVDRHHGDDAIAAHRLVEDEARDDHAGSGGGFQQRRPSPNNTSGTVSSSEWLNQQHCSGV MSVRVLGLPPATPPSLEMSLGRQGWQMDQQCGGEFEFDFEPSPPSAAKELTLLRCL 
>ZmGLK43
MYHQHQGLSELFTTRTSFPMEQHLFLRGGNAQGDSGLVLSTDAKPRLKWTPELHQRFVDAVNQLGGAEKAT PKTVMRLMGIPGLTLYHLKSHLQKYRLSKNLQAQANVSTSKNAIGCTSIADRIPGTSAATMSSTNVVPQAEKTIQ IGEALQMQIEVQRQLNEQLEVQRHLQLRIEAQGKYLQAVLEQAQETLGKQNLGPANLEDAKIKISQLVSQVSTE CFSNAITDVKGSSSVHRLEPRQIQFVESSTNSYLSVAEGFIKEQRLQHQQHHGVLKAHDGSSLFCRKRPHEHETQ FALNRSLSERRMAHLQNDEQYSKAEFGYESDTEIVHEYTAPQNGGGSTTSSASGSKVDAEKLYLEEQKCARQVA EYPRESKLIDFENSCSGKKLDLNTHNVDDTDQAYRHFDLNDFSWS 
>ZmGLK44 
MGLDVGGIGMGLDLGLDLGLFAARSAGGMAAAAKGAPAEIESCIRSLEEERRKIEVFRRELPLCVRLLADVIDEL KDEAAKRGGDAEAKADDGDKRKWMSTAQLWLDSDAKSDESDKEQLSEITSPEPKLLGGAPMPIRAVAAVPPL PPPFFRREDSSAGSGLSLVPPAAKPPIPPMSASDNASGRFCATMPPSGSGANLHSQAQQQARKARRCWSPEL HRLFVAALHQLGGPQVATPKQIREVMKVDGLTNDEVKSHLQKYRLHNRRSPGVVAPVSQSVMLAGGLWAPP HQEQSSSQSGSPQGPLQFSGSGVAATVGGDSSSSDEDDKSEGYSRKYV 
>ZmGLK45 
MQLHRQFIAAVNSLGEKAVPKKILETMKVKHLTREQVASHLQKYRLHMRKVNQALHNDDDTPPSSSLPNESNI LRTEFDGSLNPTYFDQDGCTEYSLPKDDLSSGSDCMLGERNNYSPQGFQDFRWDSDKQASETTYLWNFEADE 
>ZmGLK46 
MEARAVSALDLSLHISLPSSAAGSASPAPELGGGGGIGRGAQPPAGADPWRRLNGSTASTELSLSPPLWQQDV AAGDVLPCRRLRPAAPNHYSSTADATTFVPVTVPRLISFDAAAGAEDEAARARPIEGVPVYSSSRAARRPFLGAG AGEYHRQGHHPKAAGLYNRPCHSSSRPSSLRSTTTTTSPAVAPPAESSYLSPSAYHRMLSSTSRLRLQGVLADTLR GYGGHHHQQQHLDSLAAARYMPRFLASRRGMRAPRMRWTSSLHARFVHAVELLGGHERATPKSVLELMDV KDLTLAHVKSHLQMYRTVKSTDKPATTSSGGPPVDGGGDDDDLPSARRAQSSSSSPAGRRDGSSPQAFTRHRS AASSEGAASLAGGDDVECSSSADDSDCGRARSASSSRDQLLPPSAGSAGTLPSVGVSSSTTEDMEPAYRSVGLQ QAPNHEMSCPPSLEFRLGRPIWNGAEH 
>ZmGLK47
MELFPAHPDLQLQISPPPPATKPMELGFWKRALVDTTTSPATATAVAAATTATTATSHAFASSAPTSAVGYHHAA VGAHHHQVPVPVPAGSHSHSHLGLPLLHHTHPILPAAESGGVLRRPDLGSTRPIRGIPVYSTSQQPLPFLQSHPH
YCCDAIAGAGHPRSPKAALRLAGAPAKRGARAPRMRWTTSLHARFVHAVELLGGHERATPKSVLELMDVKDLT LAHVKSHLQMYRTIKTTDHRPASASSYGQAGGAKTIIDIPDDDSSLFDLTNTTTTTSGSESSAQHSNPPDGSEHN GASTCALWCNASISGRGAACWFVRDKSRDATPGDIKSFEDVQSQSLDDDVSDLNLSAPFQVAAATMFGGGNK PNLDFTLGRI 
>ZmGLK48 
MTMVRTTMVGARERSGGVRQYNRSKVPRLRWTPDLHHCFVHAIHKLGGQDKATPKRVLQLMGVGGLTISH VKSHLQMYRNMRNDLGMQGTTMQLVHRAEEHVYGLGGMHMELCADTQRRQPQCGHDECDGPACCCIVV CRSPPPPKPGKEATTLFQRQLKSVFAMEEPNNSGAGRRREREEMDGSASPKRVLLRGGPGPGTCEGDGSPSPP SASGGLCWALATAAAGGYNSYMRMMQAAMGMAAGARAPPPRTLRHPPRHAETTVEPSRGPGIKRQAQM QSASARPGAQGGEHAAPALRPRSTSSSEQLITFSGFVVAQKQPPPPPPPCCSRDHPFEMVGTALIAHGASAEAR CGLETPPRLPAVAEQAGGDPCWTSSAGSEDDHDEEEDGCSLSLSLATRSSRSSGDEGGRLSPTAATSWGSQISL DLSLSTL 
>ZmGLK49
MASSLGVGGQQQGHGHGHGEARARLRWTRQLHDRFVLAVAQLGGADKATPKSVLRAMAVPGLTLYHLKRH LQKYRLVAVSRGVASPLGDSGDGTDERSSSSSENQPADECDDGTVAEPHGDSSRSVARMQRKLQEQIEVQRHL QLRIEAQGRYLQSVLRRAQEVLADHGLGSAAGAEAELASAVDTGSLSSSCCCSPTRRRSADSCVTSSSSEAESQA PVGGATWLHTCAGTRDCSVEQQPVQGEKSTFLQRHGAAEDGTSSEIDPNGNR 
>ZmGLK50 
MSGTTGGVVGVQTTAAAVPDLSLHISPPSPPPAGGVEALPEPRLLLGLGLGPGPGLELDDDDDAVATKKVDDD DDAAAAAREHNLHAQRLRLQLHQPSQTAHGFKKSSSGTAAGGGRRSSRAPRMRWTTALHAHFVHAVELLGG HERATPKSVLELMNVKDLTLAHVKSHLQMYRTVKGSTDRSCVAAAGHGGHAGDMVLLRRRGAGEGDGGYYD VPICNKNPVNTTVDPTFFNNNNSNITDRFALLH 
>ZmGLK51
MREEEEASWFARGEEQQLLRPDELMPLTQTLITPHLAVAFDITTHGAGGTGAAGGAGAGPGAGGPDINGGG ASSAAGSSGGGGGGGGDEPARTLKRPRLVWTPQLHKRFVDAVAHLGIKNAVPKTIMQLMSVDGLTRENVASH LQKYRLYLKRMQGLGGGGGGGGGGGAGGSHSSGSGTDAATEHLFATGPVPFLPPGHRAPAAADSYPPFSPM GGAHHHQHHQIGHFHHPATRPLAHYGGAAVGGFDHGFLSRVGPPAGPPGMHHRMVGGGAGMGMMAPA SFADEMDLGSRGGGGSGSRRELTLFPTSGDH 
>ZmGLK52
MNAKKIKLHDYHHCYGSPMCDPQLFPRAAAATTAGLSLHPGPGLVGSLPQRHGGGGGGWVHEEHTATTPRA AQGQGGCVVGSDAAAFFAAEELMMGTARFDSPLGGTTTALQELTAFAKGPPFGRPRPTTGGERERERLYPVDP LPLRDCAAVRTYYVRPQQRDGATEAPPSLELPFQRRQQQQVHGLFGDPSTGRLLGGGEPQAHSFPAHTLKQVP ASTFVPAMEAPPGMQSLMDNPLSRSCSIIGAAATHAGSGNAAAPGQGAPSKTRIRWTQDLHERFVDCVNKL GGADKATPKGILKLMNSDGLTIYHIKSHLQKYRIAKYMPVSSTSEGKEKRAAAANDVQNLDPGTGMKITEALRV QLDVQRRLHEQLEIQRNLQLRIEAQGKKLQKMFEEQMKTSRTVMGPPQGADVAFIGAGEQEEEVEVEDAFD DVQLLAAVSSASVGYRDGGFQSKIS 
>ZmGLK53
MFPSKKATSSAAAAAAAVSSNDSRQQAMCVQADSGSGLVLTTDPKPRLRWTVELHERFVDAVTQLGGPDKAT
PKTIMRVMGVKGLTLYHLKSHLQKFRLGKQPHKEFNEHSVKDAAAAMEMQRNAASSSGMMGRSMNDRSV HMNEAIRMQMEVQRRLHEQLEVQRHLQMRIEAQGKYMQSILEKAYQTIATGDLAACSPVAAGYKSLLGNPQ AMLDVCSLKDMAPSMGFPSLQDLHMYGGGGGHCLDLQQQMERPMEAFFASCDIGSLAKKRPVSPYADDDG GKSPMLWGEDDEGKGIVDHFQMAPPMMDAAGIDVMDSIADVYGDAKHMTMSSDSTGSKGGGFDVRLERP SLRRPHMGGSPSVLGGGQTRNLSYG 
>ZmGLK54
MKDDDDDGGAGSGARGRVLESEHGLPTRGPAHDPTAPVPLSSSSSTQRRDRPAHDPTAPAPSSSSSSIRRRDM KDDDDGGAGSGACGRVLEWEHGLPTAEELTPVSHPLIPPALAAAFGIDVPRTAFPSSAFDSPALARKPPNTRLSL GCYGEDDDEKEEEGKSEVAAYTTGACGGGKSEDAASASGACRGGRAEKKARIAWTPELHNRFVAAVEHLGDK GAVPKAIVRLMNVEGLTRENVASHLQKYRIYLKQQARSPAGPQPPPAYSPSDSRPQQPSDTSTRSTCDIEKLERD KEFWALVAN 
>ZmGLK55
MELFPSQPDLSLQIGLPASATPHDHHHGAALSARFLAAAAGGGGNGIPGNPAVAMAPSLQLPMPMPLPMP MPMPPNAAAAAGAAGGLYYHPDAAAMLRPIRGVPLYQHPHTHAVPPTFPPHAAGAAGPCFCEPCHVAAGA WRRAGCGVGTRVVAGFPTAAKRAARAPRMRWTSTLHARFVHAVELLGGHERATPKSVLELMDVKDLTLAHV KSHLQMYRTVKNTERPAASSDLADGFENGSAGEICDDNSLDLHGAGRPESGAARHGRLAACNDHGSSTGAH GALWNSSSREDWTGFPSESNTGRMSMHSRSLKDQTMQSKSLEILSDMNSSCVSETTSCASELNLEFTLGPRIR H
>ZmGLK56
MGEEAVDDYELHMVCYGSDEDERVMEWESGLPGADELTPLSQPLVPPGLAAAFRIPPEPGRTLLDLHRASEAT VARLRRAPPSSPGTSSSPHGHQEARGGEGADSAAATTTNSNRRPRLVWTPQLHKRFVDVVAHLGIKKAVPKTI MELMNVEGLTRENVASHLQKYRLYVKRMRGQGPSPSDHIFAPTPVHGVAVGMVPMVSGQAYHYLYNGGGG GDR 
>ZmGLK57
MLAVSPSPVRCADAEECGGGGASKEMEETAVGPVSDSDLDFDFTVDDIDFGDFFLRLDDGDDALPGLEVDPAE IVFADFEAIATAGGDGGVTDQEVPSVLPFADAAHIGAVDPCCGVLGEDNDAACADVEEGKGECDHADEVAAA GNNNSDSGEAGCGGAFAGEKSPSSTASSSQEAESRRKVSKKHSQGKKKAKVDWTPELHRRFVQAVEELGIDKA VPSRILEIMGIDSLTRHNIASHLQKYRSHRKHMLAREVEAATWTTHRRPMYAAPSGAVKRPDSNAWTVPTIGF PPPAGTPPRPVQHFGRPLHVWGHPSPTPAVESPRVPMWPRHLAPRAPPPPPWAPPPPADPASFWHHAYMR GPAAHMPDQVAVTPCVAVPMAAARFPAPHVRGSLPWPPPMYRPLVPPALAGKSQQDALFQLQIQPSSESIDA AIGDVLTKPWLPLPLGLKPPSVDSVMGELQRQGVANVPQACG 
>ZmGLK58
MMYHAKNFSVPFAPQRAQDNEHASNIGGIGGPNISNPANPVGSGKQRLRWTSDLHNRFVDAIAQLGGPDRA TPKGVLTVMGVPGITIYHVKSHLQKYRLAKYIPDSPAEGSKDEKKDSSDSLSNTDSAPGLQINEALKMQMEVQK RLHEQLEVQRQLQLRIEAQGRYLQMIIEEQQKLGGSIKASEDQKLSDSPPSLDDYPESMQPSPKKPRIDALSPDS ERDTTQPEFESHLIGPWDHGIAFPVEEFKAGPAMSKS 
>ZmGLK59
MYHQQQLHTHNQHLSSSRPGLPPEKQFLLHGAGGGGGGGDAGLVLSTDAKPRLKWTPELHERFVEAVHQLG
GPDKATPKTIMRLMGIPGLTLYHLKSHLQKYRLSKNLQAQAHTASAKNALVGCRTGADNALCQGSASPPPPPPP PHLNLEPPQINRSMHISEALQMQIEVQRRLHEQLEVQRHLQLRIEAQGKYLQSVLEKAQEALAKQSGGADETT TTTQQQQQLLLPDLISRATATRRGNVQQEHLHQQHHLGGDGSVDSCLTACEGSRCQRERDQDLLSIGLSSAPP PTPTPSRGYNDRGGGGSASCEEFLQFLDEPSRRGAGGGGSSDEQQELDLSISGGRSNPRPRGSQSQRIDLNGS SWN
